# Supplementary material for: Exploring genetic diversity and population structure of a large grapevine (Vitis vinifera L.) germplasm collection in Türkiye
Source: Front Plant Sci. 2023 May 10;14:1121811. doi: 10.3389/fpls.2023.1121811 (PMC10208073; doi:10.3389/fpls.2023.1121811)
Supplement: Supplementary file 1 [file DataSheet_1.xlsx]

## Sheet: Supp. Table S1
Table S1. List of the genotypes used in the study
No	Code Number	Genotype Name	Origin
			City	Region	Country
1	a-1-1	Sarı Üzüm	Kutahya	Aegean	Turkey
2	a-1-2	Paşalar Üzümü	Usak	Aegean	Turkey
3	a-1-3	Güvercin Gözü	Aydin	Aegean	Turkey
4	a-1-4	Abuguş	Unknown	Unknown	Turkey
5	a-1-5	Kozak Gemresi	Izmir	Aegean	Turkey
6	a-10-1	Urla Siyahı	Izmir	Aegean	Turkey
7	a-10-2	Kınalı	Usak	Aegean	Turkey
8	a-10-3	Bir Çekirdekli	Kutahya	Aegean	Turkey
9	a-10-4	Siyah Üzüm	Afyon	Aegean	Turkey
10	a-10-6	Halis Gemre	Unknown	Unknown	Turkey
11	a-11-1	Karazdağı	Usak	Aegean	Turkey
12	a-11-2	Gaydura	Izmir	Aegean	Turkey
13	a-11-3	Beyaz İri Üzüm	Manisa	Aegean	Turkey
14	a-11-4	Deve Gözü	Denizli	Aegean	Turkey
15	a-11-5	İsimsiz	Denizli	Aegean	Turkey
16	a-11-6	Bornova Misketi	Izmir	Aegean	Turkey
17	a-12-1	Benli Belercen	Izmir	Aegean	Turkey
18	a-12-2	Denizli Karası	Denizli	Aegean	Turkey
19	a-12-3	Sıknaz	Denizli	Aegean	Turkey
20	a-12-4	Erkenci Beyaz Üzüm	Kutahya	Aegean	Turkey
21	a-12-6	Buca Razakası	Izmir	Aegean	Turkey
22	a-13-1	Nedrebol	Kutahya	Aegean	Turkey
23	a-13-2	Ayvalık Karası	Mugla	Aegean	Turkey
24	a-13-3	Yediveren	Izmir	Aegean	Turkey
25	a-13-4	Buzağı Üzümü	Mugla	Aegean	Turkey
26	a-13-5	Sofra Üzümü	Denizli	Aegean	Turkey
27	a-13-6	Gökçe Gemre	Aydin	Aegean	Turkey
28	a-14-1	Gelin Üzümü(Kenker)	Usak	Aegean	Turkey
29	a-14-2	Beyaz Hevenk	Afyon	Aegean	Turkey
30	a-14-3	Burgunder	-	-	France
31	a-14-4	Fili	Izmir	Aegean	Turkey
32	a-14-5	Saçalan	Aydin	Aegean	Turkey
33	a-14-6	Parmak Üzümü	Afyon	Aegean	Turkey
34	a-15-1	Unknown	Unknown	Unknown	Turkey
35	a-15-2	Beyaz Şarlak	Unknown	Unknown	Turkey
36	a-15-3	Nuri Nigar	Unknown	Unknown	Turkey
37	a-15-4	Topçu	Unknown	Unknown	Turkey
38	a-15-5	Güzgülü	Unknown	Unknown	Turkey
39	a-15-6	Salman	Aydin	Aegean	Turkey
40	a-16-1	Yerli Dimrit	Unknown	Unknown	Turkey
41	a-16-2	Siyah Razakı	Unknown	Unknown	Turkey
42	a-16-3	Pirenlik Karası	Manisa	Aegean	Turkey
43	a-16-4	Barbaros	Unknown	Unknown	Turkey
44	a-16-5	Gümülcine	Unknown	Unknown	Turkey
45	a-16-6	Kırmızı Şam	Unknown	Unknown	Turkey
46	a-17-1	Unknown	Unknown	Unknown	Turkey
47	a-17-2	Ak Dimrit	Denizli	Aegean	Turkey
48	a-17-3	Yuvarlak Kara	Mugla	Aegean	Turkey
49	a-17-4	Hacı Balbal	Unknown	Unknown	Turkey
50	a-17-5	Bostancı	Unknown	Unknown	Turkey
51	a-17-6	Ufak Dimrit	Afyon	Aegean	Turkey
52	a-18-1	Erkenci Dimrit (Demirhan)	Aydin	Aegean	Turkey
53	a-18-2	Kırmızı Salman (Demirhan)	Aydin	Aegean	Turkey
54	a-18-3	Kayırcık	Aydin	Aegean	Turkey
55	a-18-4	Salamur	Aydin	Aegean	Turkey
56	a-18-5	Veyis	Kutahya	Aegean	Turkey
57	a-18-6	Kürt Üzümü	Unknown	Unknown	Turkey
58	a-19-1	Tepe Üzümü (Demirhan)	Aydin	Aegean	Turkey
59	a-19-2	İslambol	Afyon	Aegean	Turkey
60	a-19-3	İsimsiz (Pembe Gemre)	Unknown	Unknown	Turkey
61	a-19-4	Ufak Kara	Unknown	Unknown	Turkey
62	a-19-5	Pembe Misket	Unknown	Unknown	Turkey
63	a-19-6	Silken Sarı	Denizli	Aegean	Turkey
64	a-2-1	Alyanak	Mugla	Aegean	Turkey
65	a-2-2	Sulu Üzüm	Denizli	Aegean	Turkey
66	a-2-3	Unknown	Unknown	Unknown	Turkey
67	a-2-4	Unknown	Unknown	Unknown	Turkey
68	a-2-6	Analıkız	Aydin	Aegean	Turkey
69	a-20-1	Gelin Üzümü-1	Denizli	Aegean	Turkey
70	a-20-2	İri Beyaz Çekirdekli	Denizli	Aegean	Turkey
71	a-20-3	Hacıoğlu Siyahı	Unknown	Unknown	Turkey
72	a-20-4	Beyaz Çavuş	Unknown	Unknown	Turkey
73	a-20-5	Topakal	Manisa	Aegean	Turkey
74	a-20-6	Sivri Kara	Manisa	Aegean	Turkey
75	a-21-1	Siyah Asma	Kutahya	Aegean	Turkey
76	a-21-2	Ak Üzüm	Manisa	Aegean	Turkey
77	a-21-3	Balçova Karası	Izmir	Aegean	Turkey
78	a-21-4	Beyaz Gut	Unknown	Unknown	Turkey
79	a-21-5	Orakdal Razakı	Unknown	Unknown	Turkey
80	a-21-6	Bağdat Siyahı	Unknown	Unknown	Turkey
81	a-22-1	Al İdris	Unknown	Unknown	Turkey
82	a-22-2	Kara Parmak	Denizli	Aegean	Turkey
83	a-22-3	Beyaz Kokulu	Kutahya	Aegean	Turkey
84	a-22-4	Kara Erik	Unknown	Unknown	Turkey
85	a-22-5	Nuri Bey	Kutahya	Aegean	Turkey
86	a-22-6	Hurma	Unknown	Unknown	Turkey
87	a-23-1	Kara Dimrit	Denizli	Aegean	Turkey
88	a-23-2	Fahri	Unknown	Unknown	Turkey
89	a-23-3	Yerli Asma	Kutahya	Aegean	Turkey
90	a-23-4	Sık Sarı	Mugla	Aegean	Turkey
91	a-23-5	Gelin Parmağı	Afyon	Aegean	Turkey
92	a-23-6	Altı Kulaç	Unknown	Unknown	Turkey
93	a-24-1	Siyah Pekmezlik (Demirhan)	Aydin	Aegean	Turkey
94	a-24-2	Dam Üzümü	Unknown	Unknown	Turkey
95	a-24-3	Çekirdeksiz Azmanı	Unknown	Unknown	Turkey
96	a-24-4	Gelin Üzümü-3	Denizli	Aegean	Turkey
97	a-24-5	Beylerce (Selçuk)	Izmir	Aegean	Turkey
98	a-24-6	Bülbül	Unknown	Unknown	Turkey
99	a-25-1	Unknown	Unknown	Unknown	Turkey
100	a-25-2	Kırmızı Razakı	Aydin	Aegean	Turkey
101	a-25-3	Dimrit	Burdur	Mediterranean	Turkey
102	a-25-4	Kedi Kuyruğu	Denizli	Aegean	Turkey
103	a-25-5	Unknown	Unknown	Unknown	Turkey
104	a-25-6	Çinili	Unknown	Unknown	Turkey
105	a-26-1	Koyun Gözü (Selçuk)	Izmir	Aegean	Turkey
106	a-26-2	Fazlı Kerim	Unknown	Unknown	Turkey
107	a-26-3	Siyah Gemre	Unknown	Unknown	Turkey
108	a-26-4	Beyaz Şaraplık	Unknown	Unknown	Turkey
109	a-26-5	Buludi Hevenk	Unknown	Unknown	Turkey
110	a-26-6	Urla Tentüriyesi	Izmir	Aegean	Turkey
111	a-27-1	Kara Hevenk	Afyon	Aegean	Turkey
112	a-27-2	İstanbul Üzümü	Izmir	Aegean	Turkey
113	a-27-3	Mor Üzüm	Usak	Aegean	Turkey
114	a-27-4	Hacı Efe Üzümü	Usak	Aegean	Turkey
115	a-27-5	Efe Püskülü (Kirazlı)	Aydin	Aegean	Turkey
116	a-27-6	Kara Üzüm Dimriti	Unknown	Unknown	Turkey
117	a-28-1	Feslehan	Kutahya	Aegean	Turkey
118	a-28-2	Keleş	Unknown	Unknown	Turkey
119	a-28-3	Kadura	Unknown	Unknown	Turkey
120	a-28-4	Karabağ	Kutahya	Aegean	Turkey
121	a-28-5	Büzgülü	Unknown	Unknown	Turkey
122	a-28-6	Unknown	Unknown	Unknown	Turkey
123	a-29-1	Kara	Denizli	Aegean	Turkey
124	a-29-2	Sultani Razakı	Unknown	Unknown	Turkey
125	a-29-3	Tokat Siyahı	Tokat	Black Sea	Turkey
126	a-29-4	Tokat Beyazı	Tokat	Black Sea	Turkey
127	a-29-5	Kara Hevenk Sultani	Unknown	Unknown	Turkey
128	a-29-6	Peygamber Üzümü	Unknown	Unknown	Turkey
129	a-3-1	Eksenaz	Kutahya	Aegean	Turkey
130	a-3-2	Çeşme Pembesi	Izmir	Aegean	Turkey
131	a-3-3	Lokurdak	Denizli	Aegean	Turkey
132	a-3-5	Pembe Üzüm	Aydin	Aegean	Turkey
133	a-3-6	Yanal Üzümü	Denizli	Aegean	Turkey
134	a-30-1	Karanköy Üzümü	Manisa	Aegean	Turkey
135	a-30-2	Tahannebi	Gaziantep	Southeastern	Turkey
136	a-30-3	Siyah Dikilitaş	Manisa	Aegean	Turkey
137	a-30-4	Yapıncak	Unknown	Unknown	Turkey
138	a-30-5	Banazı Karası	Malatya	Eastern Anatolia	Turkey
139	a-30-6	Hafızali	Kırklareli	Marmara	Turkey
140	a-31-1	Erenköy Siyahı	Tekirdag	Marmara	Turkey
141	a-31-3	Mut	Unknown	Unknown	Turkey
142	a-31-4	Ergin Çekirdeksizi	Yalova	Marmara	Turkey
143	a-31-5	1	Unknown	Unknown	Turkey
144	a-31-6	Çeşme Beyazı	Izmir	Aegean	Turkey
145	a-32-1	Akhisar Razakısı	Manisa	Aegean	Turkey
146	a-32-2	Pekmezlik	Aydin	Aegean	Turkey
147	a-32-3	Nazlım	Unknown	Unknown	Turkey
148	a-32-4	Mahrabaşı	Gaziantep	Southeastern	Turkey
149	a-32-5	Antep Karası	Gaziantep	Southeastern	Turkey
150	a-32-6	Erenköy Beyazı	Tekirdag	Marmara	Turkey
151	a-33-1	Mevlüt Üzümü	Aydin	Aegean	Turkey
152	a-33-2	Çilek Üzümü	Unknown	Unknown	Turkey
153	a-33-3	Hasandede	Kırıkkale	Central Anatolia	Turkey
154	a-33-4	Müşküle	Kocaeli	Marmara	Turkey
155	a-33-5	Kabarcık	Kahramanmaras	Southeastern	Turkey
156	a-33-6	Ören Yemeklik	Unknown	Unknown	Turkey
157	a-34-1	Kanon Harabı	Kutahya	Aegean	Turkey
158	a-34-2	Dökülgen	Gaziantep	Southeastern	Turkey
159	a-34-3	Emir Ali	Unknown	Unknown	Turkey
160	a-34-4	Tilki Kuyruğu	Usak	Aegean	Turkey
161	a-34-5	Pembe Çavuş	Bursa	Marmara	Turkey
162	a-35-1	Belen	Manisa	Aegean	Turkey
163	a-35-2	Asmalık	Izmir	Aegean	Turkey
164	a-35-3	Gelin Üzümü-2	Denizli	Aegean	Turkey
165	a-35-4	Kara Saki	Unknown	Unknown	Turkey
166	a-35-5	Beyaz Marzivat	Unknown	Unknown	Turkey
167	a-36-1	Köy Yeri	Kutahya	Aegean	Turkey
168	a-36-2	Durif	Montpellier	-	France
169	a-36-3	Ali Çavuş	Unknown	Unknown	Turkey
170	a-37-2	Küçük Siyah Üzüm 288/31	Unknown	Unknown	Turkey
171	a-37-3	Amasya 256/10	Balikesir	Marmara	Turkey
172	a-37-6	Vasilaki 237/17	Canakkale	Marmara	Turkey
173	a-38-1	Ekse Çubuğu (Sökülen Perlette)	Unknown	Unknown	Turkey
174	a-38-3	Mercan 233/55	Unknown	Unknown	Turkey
175	a-38-5	Pembe Çavuş 261/16	Bursa	Marmara	Turkey
176	a-39-2	Kıtırdak Üzüm 243/43	Kutahya	Aegean	Turkey
177	a-39-3	İri Kara 292/11	Izmir	Aegean	Turkey
178	a-4-1	Koca Osman	Denizli	Aegean	Turkey
179	a-4-2	Dumanlı Gemre	Aydin	Aegean	Turkey
180	a-4-4	Bozyaprak	Denizli	Aegean	Turkey
181	a-4-5	Alacalı	Denizli	Aegean	Turkey
182	a-4-6	Bulkaz Karası	Denizli	Aegean	Turkey
183	a-40-1	Kıshmısh V10 (Sökülen Perlette)	-	-	Uzbekistan
184	a-5-1	Beyaz Şam	Manisa	Aegean	Turkey
185	a-5-3	Tarsus Pembesi	Mersin	Aegean	Turkey
186	a-5-4	Aydın Karası	Mugla	Aegean	Turkey
187	a-5-5	Kaba Misket	Izmir	Aegean	Turkey
188	a-5-6	Tezeren	Aydin	Aegean	Turkey
189	a-6-2	Alemşah	Izmir	Aegean	Turkey
190	a-6-3	Kokulu Misket	Denizli	Aegean	Turkey
191	a-6-4	Pembe Salman	Aydin	Aegean	Turkey
192	a-6-5	Katı Kara	Usak	Aegean	Turkey
193	a-6-6	Yavrulu Kaz	Denizli	Aegean	Turkey
194	a-7-1	Gelin Üzümü	Afyon	Aegean	Turkey
195	a-7-2	Sultani Gemre	Aydin	Aegean	Turkey
196	a-7-4	Hindistan	Kutahya	Aegean	Turkey
197	a-7-5	Paşa Yaylası	Aydin	Aegean	Turkey
198	a-7-6	Soğuk Üzüm	Denizli	Aegean	Turkey
199	a-8-1	Tergöynek	Manisa	Aegean	Turkey
200	a-8-2	Askeri	Yalova	Marmara	Turkey
201	a-8-3	Deve Üzümü	Manisa	Aegean	Turkey
202	a-8-5	Çavuş	Izmir	Aegean	Turkey
203	a-8-6	Papaz Karası	Edirne	Marmara	Turkey
204	a-9-1	Bulama	Manisa	Aegean	Turkey
205	a-9-3	Kirli Kadın Parmağı	Denizli	Aegean	Turkey
206	a-9-4	Şifran Üzümü	Usak	Aegean	Turkey
207	a-9-5	Siyah Büzgülü	Kutahya	Aegean	Turkey
208	a-9-6	Cami Üzümü	Usak	Aegean	Turkey
209	a-12-5	Şika	Izmir	Aegean	Turkey
210	b-1-1	Ağ Üzüm	Konya	Central Anatolia	Turkey
211	b-1-2	Alarşın	Unknown	Unknown	Turkey
212	b-1-3	Avşar Üzümü	Denizli	Aegean	Turkey
213	b-1-4	Barış	Tekirdag	Marmara	Turkey
214	b-1-5	Beyaz Dimrit	Burdur	Mediterranean	Turkey
215	b-1-6	Beyrut Hurması	Canakkale	Marmara	Turkey
216	b-1-7	Cemre	Unknown	Unknown	Turkey
217	b-1-8	Çekirdeksiz Babası	Denizli	Aegean	Turkey
218	b-1-9	Eski Beyaz Üzüm	Afyon	Aegean	Turkey
219	b-2-1	Gerece	Unknown	Unknown	Turkey
220	b-2-2	Hasan Üzümü	Manisa	Aegean	Turkey
221	b-2-4	Kale Burcu	Unknown	Unknown	Turkey
222	b-2-5	Kınalı Ak Üzüm	Denizli	Aegean	Turkey
223	b-2-6	Kınalı Sultan Dimrit	Denizli	Aegean	Turkey
224	b-2-7	Kızıl Üzüm	Denizli	Aegean	Turkey
225	b-2-8	Nezi Üzümü	Denizli	Aegean	Turkey
226	b-3-1	Besni	Adiyaman	Southeastern	Turkey
227	b-3-2	Göğ Üzüm	Denizli	Aegean	Turkey
228	b-3-4	İnek Memesi	Manisa	Aegean	Turkey
229	b-3-5	Eşek Memesi	Denizli	Aegean	Turkey
230	b-3-7	Şam Üzümü	Manisa	Aegean	Turkey
231	b-3-8	Tahtacı	Manisa	Aegean	Turkey
232	b-4-1	Ekşi Kara	Usak	Aegean	Turkey
233	b-4-2	Foça Razakısı	Izmir	Aegean	Turkey
234	b-4-3	Kıbrıs Karası	Unknown	Unknown	Turkey
235	b-4-5	Karasakız	Canakkale	Marmara	Turkey
236	b-4-7	Ufak Dimrit	Afyon	Aegean	Turkey
237	b-4-9	Grosvet	-	-	France
238	b-5-1	İsmet Bey	Yalova	Marmara	Turkey
239	b-5-4	Early Cardinal	-	-	Italy
240	b-5-6	Baresena	-	-	Italy
241	b-5-8	Delizia Diva	-	-	Italy
242	b-5-9	Emperor	-	-	USA
243	b-6-1	I Prosperi 285	-	-	Italy
244	b-6-2	I Prosperi 315	-	-	Italy
245	b-6-3	Olivetta Vironesa	-	-	France
246	b-6-6	Regina	-	-	Italy
247	b-6-7	Royal Ameliore Montre	-	-	Spain
248	b-6-9	Thompson S.	Unknown	Unknown	Turkey
249	b-7-1	Fransantel	-	-	Unknown
250	b-7-2	Tekirdağ Misketi	Tekirdag	Marmara	Turkey
251	b-7-3	Trakya İlkeren	Tekirdag	Marmara	Turkey
252	b-7-4	Rumbu	Unknown	Unknown	Turkey
253	b-7-5	Muscat Learval	-	-	France
254	b-7-6	Muscat	-	-	France
255	b-7-7	Şarap Üzümü	Unknown	Unknown	Turkey
256	b-7-8	Sugranineteen	-	-	USA
257	b-8-1	Yalova İncisi	Yalova	Marmara	Turkey
258	b-8-2	Tekirdağ Çekirdeksizi	Tekirdag	Marmara	Turkey
259	b-8-3	Siyah Dimrit	Denizli	Aegean	Turkey
260	b-8-4	Pamit	Antalya	Mediterranean	Turkey
261	c	Cardinal	-	-	USA
262	c-10-1	İri Taneli Ak Üzüm	Denizli	Aegean	Turkey
263	c-10-3	Nedelvi	-	-	Unknown
264	c-10-5	Nezi Üzümü	Denizli	Aegean	Turkey
265	c-10-7	Nar Üzümü	Manisa	Aegean	Turkey
266	c-10-8	Black Monica	-	-	Italy
267	c-11-1	Datal	-	-	France
268	c-11-5	Şam Üzümü	Manisa	Aegean	Turkey
269	c-11-6	Aydın Razakısı	Aydin	Aegean	Turkey
270	c-11-7	Erkenci Siyah	Kocaeli	Marmara	Turkey
271	c-12-1	Tek Çekirdekli	Kutahya	Aegean	Turkey
272	c-12-2	Çavuş K10	Canakkale	Marmara	Turkey
273	c-12-3	249/60 Bulut Üzümü	Tokat	Black Sea	Turkey
274	c-12-4	Siyah Corenth	-	-	Greece
275	c-12-6	İsimsiz 228	Unknown	Unknown	Turkey
276	c-13-1	279/10 LEBLEBİCİOĞLU	Balikesir	Marmara	Turkey
277	c-13-10	Beylace 270/61	Usak	Aegean	Turkey
278	c-13-12	Tek Çekirdekli 240/45	Manisa	Aegean	Turkey
279	c-13-13	Kokarca 264/20	Denizli	Aegean	Turkey
280	c-13-14	Menemen 234/07	Antalya	Mediterranean	Turkey
281	c-13-2	Ak Üzüm 227/07	Antalya	Mediterranean	Turkey
282	c-13-3	Gül Üzümü 276/01	Adana	Mediterranean	Turkey
283	c-13-4	Köfte Üzümü 176/48	Mugla	Aegean	Turkey
284	c-13-6	Kadın Parmağı 122/48	Mugla	Aegean	Turkey
285	c-13-7	Kartal 213/54	Kocaeli	Marmara	Turkey
286	c-13-8	Yoz Üzüm 210/07	Antalya	Mediterranean	Turkey
287	c-13-9	Seyrek Sıkça 220/48	Mugla	Aegean	Turkey
288	c-14-10	Pembe Üzüm 284/10	Balikesir	Marmara	Turkey
289	c-14-11	Uslu (Sökülen Perlette)	Yalova	Marmara	Turkey
290	c-14-12	İsimsiz 193/52	Ordu	Black Sea	Turkey
291	c-14-13	Tek Çekirdeksiz 223/20	Denizli	Aegean	Turkey
292	c-14-14	İsimsiz 226/19	Corum	Central Anatolia	Turkey
293	c-14-3	Beyaz Şam 219/45	Manisa	Aegean	Turkey
294	c-14-4	İsimsiz 179/06	Ankara	Central Anatolia	Turkey
295	c-14-5	Keçi Memesi 178/39	Kırklareli	Marmara	Turkey
296	c-14-6	Göde Banma 216/45	Manisa	Aegean	Turkey
297	c-14-8	Kızlar Tahtası	Adiyaman	Southeastern	Turkey
298	c-14-9	Horoz Yüreği 290/05	Amasya	Black Sea	Turkey
299	c-2-1	Samancı Çekirdeksizi	Yalova	Marmara	Turkey
300	c-2-3	Ağ Üzümü	Konya	Central Anatolia	Turkey
301	c-2-4	Silken Sarı	Denizli	Aegean	Turkey
302	c-2-6	BenliBelercen	Izmir	Aegean	Turkey
303	c-2-7	Sarı Üzüm	Kutahya	Aegean	Turkey
304	c-3-2	Beyrut Hurması	Canakkale	Marmara	Turkey
305	c-3-3	Bogni	-	-	Italy
306	c-3-6	Regina	-	-	Italy
307	c-3-9	Kadın Parmağı	Denizli	Aegean	Turkey
308	c-4-1	Hüseyni	Unknown	Unknown	Turkey
309	c-4-3	İnek Memesi	Antalya	Mediterranean	Turkey
310	c-4-4	Ergin Çekirdeksizi	Yalova	Marmara	Turkey
311	c-4-5	Çavuş Malaga	Unknown	Unknown	Turkey
312	c-4-6	Amerikan Üzümü	Unknown	Unknown	Turkey
313	c-4-7	Kozak Beyazı	Izmir	Aegean	Turkey
314	c-5-5	Çekirdeksiz Babası	Denizli	Aegean	Turkey
315	c-5-6	İnce Kara	Mugla	Aegean	Turkey
316	c-5-7	Kınalı Ak Üzüm	Denizli	Aegean	Turkey
317	c-5-9	Öküzgözü	Elazığ	Eastern Anatolia	Turkey
318	c-6-3	Boğazkere	Diyarbakir	Eastern Anatolia	Turkey
319	c-6-4	Kara Dimrit	Denizli	Aegean	Turkey
320	c-6-5	Buğul	Unknown	Unknown	Turkey
321	c-6-6	Erkenci Karadimrit	Unknown	Unknown	Turkey
322	c-6-7	Güzel Üzüm 1	Denizli	Aegean	Turkey
323	c-7-2	Eşek Memesi	Denizli	Aegean	Turkey
324	c-7-4	Paşalar Üzümü	Usak	Aegean	Turkey
325	c-7-5	Foça Razakısı	Izmir	Aegean	Turkey
326	c-7-9	Akpehlivan	Unknown	Unknown	Turkey
327	c-8-3	Kaba Üzüm	Denizli	Aegean	Turkey
328	c-8-6	Razakı (Bağcılar)	Aydin	Aegean	Turkey
329	c-8-7	Amasya Üzümü	Balikesir	Marmara	Turkey
330	c-8-8	Alarşın	Manisa	Aegean	Turkey
331	c-8-9	Gül Üzümü 3 (Ata Güzeli)	Unknown	Unknown	Turkey
332	c-9-1	Payam Üzümü	Denizli	Aegean	Turkey
333	c-9-2	Çerdik	Unknown	Unknown	Turkey
334	c-9-3	Siyah Toparlak	Unknown	Unknown	Turkey
335	c-9-4	Hasan Üzümü	Manisa	Aegean	Turkey
336	c-9-5	Erkenci Beyaz Razakı	Aydin	Aegean	Turkey
337	c-9-6	Güzel Üzüm 2	Denizli	Aegean	Turkey
338	c-9-8	Mevlüt Aktaş	Aydin	Aegean	Turkey
339	c-9-9	Sultan Dimriti	Denizli	Aegean	Turkey
340	cs	Cabernet Sauvignon	-	-	France
341	m	Merlot	-	-	France

## Sheet: Supp. Table S2
Table S2. Summary statistics of the SNPs on each grapevine chromosomes
Chromosome	Number of SNPs	Chromosome Size (Mb)	Average number of SNPs per Mbp	Average PIC	Proportion Heterozygous	Average MAF
1	14434	23.0171	627.098	0.232993	0.234159	0.204206
2	10701	18.7546	570.58	0.219508	0.225308	0.188913
3	13208	19.3367	683.055	0.228449	0.229731	0.199252
4	14038	23.8632	588.271	0.227856	0.225014	0.197457
5	18027	25.0162	720.614	0.224361	0.222779	0.193224
6	12496	21.4793	581.77	0.229745	0.230942	0.199438
7	13434	21.0127	639.326	0.221915	0.214636	0.191081
8	14114	22.3773	630.728	0.23402	0.231224	0.206845
9	13871	23.0051	602.952	0.224911	0.229846	0.19481
10	11498	18.1191	634.577	0.225641	0.225658	0.195549
11	12283	19.8046	620.208	0.225422	0.223631	0.194166
12	15777	22.6736	695.83	0.230148	0.234541	0.201177
13	17096	24.3811	701.2	0.230019	0.22983	0.199866
14	19265	30.2696	636.447	0.228697	0.229598	0.198417
15	13934	20.2853	686.902	0.222458	0.222324	0.191984
16	13533	21.9966	615.232	0.222814	0.227138	0.19153
17	10063	17.1228	587.697	0.22648	0.225893	0.196624
18	19609	29.3318	668.524	0.225317	0.223077	0.194921
19	15581	23.9514	650.524	0.223498	0.221868	0.19226

## Sheet: Supp. Table S3
Table S3. Kinship matrix for pairs of genotypes based on SNPs calculated in TASSEL.
	a.1.1	a.1.2	a.1.3	a.1.4	a.1.5	a.10.1	a.10.2	a.10.3	a.10.4	a.10.6	a.11.1	a.11.2	a.11.3	a.11.4	a.11.5	a.11.6	a.12.1	a.12.2	a.12.3	a.12.4	a.12.6	a.13.1	a.13.2	a.13.3	a.13.4	a.13.5	a.13.6	a.14.1	a.14.2	a.14.3	a.14.4	a.14.5	a.14.6	a.15.1	a.15.2	a.15.3	a.15.4	a.15.5	a.15.6	a.16.1	a.16.2	a.16.3	a.16.4	a.16.5	a.16.6	a.17.1	a.17.2	a.17.3	a.17.4
a.1.1	1.26488	0.00419087	0.16815	0	0.118233	0.0785808	0.115426	0.0345665	0.0739708	0.117592	0	0.00385768	0	0	0.0433035	0	0	0	0.0199389	0	0.015074	0.00065863	0.0959966	0	0.116028	0	0.138706	0.0598518	0	0	0.0614252	0.162922	0	0	0.048992	0.0890814	0.00432865	0.001238	0.0114922	0	0	0.0688897	0.00831143	0.0314045	0	0	0	0.0369691	0
a.1.2	0.00419087	1.1438	0.0165999	0	0.036974	0	0.0350954	0	0	0.0334963	0	0.707534	0	0	0.00216161	0	0	0	0	0	0.716882	0.00996153	0.0356181	0	0.0136767	0	0.0985058	0.294108	0	0	0.03423	0.0191013	0	0	0	0.00265195	0	0	0.689039	0	0	0	0	0.0013989	0	0	0	0	0
a.1.3	0.16815	0.0165999	1.16554	0	0.0883375	0.0461796	0.0870554	0.0425608	0.0138349	0.0887308	0	0.0120641	0	0.000628898	0.0346729	0	0	0.00351988	0.031168	0	0.0192634	0.0117154	0.0772637	0	0.0563034	0	0.0782787	0.0493651	0	0	0.106912	0.560077	0	0.000336012	0.0594123	0.0275931	0	0.00575875	0.0181342	0	0	0.0143749	0.0274024	0.075353	0	0	0	0.0267476	0
a.1.4	0	0	0	1.03052	0.00165056	0	0	0	0	0	0	0	0.049137	0.0616569	0.014406	0	0	0	0	0.0222451	0	0	0	0.0261317	0	0	0.00503498	0.00645452	0.110756	0	0.00173046	0	0.0242537	0	0	0	0	0	0	0	0	0	0	0	0.0291678	0	0	0	0
a.1.5	0.118233	0.036974	0.0883375	0.00165056	1.18399	0.0789363	0.0517879	0.0126361	0.0102793	0.729039	0	0.0350766	0	0	0.0200076	0	0	0	0	0	0.0340694	0	0.0888483	0	0.0589656	0.00713482	0.115185	0.0468968	0	0.00343364	0.0378774	0.0880019	0	0.0079698	0.0484327	0.0211342	0	0	0.0358967	0	0	0.00872474	0.0247484	0.0268149	0	0	0	0	0
a.10.1	0.0785808	0	0.0461796	0	0.0789363	1.23798	0.0506089	0.0540136	0.0102007	0.0796477	0	0	0	0	8.24555e-05	0.0173213	0	0	0.00705097	0	0	0.0058009	0.0617774	0	0.0559968	0.00101076	0.0385842	0	0	0	0.0601507	0.0380749	0	0.0138172	0.0411287	0.0156863	0	0	0	0	0	0.0113241	0.0707659	0.0689613	0	0	0	0.0175851	0
a.10.2	0.115426	0.0350954	0.0870554	0	0.0517879	0.0506089	1.18247	0.0302724	0.0661238	0.0509484	0	0.0434857	0	0	0.00375772	0	0	0.0366119	0.077186	0	0.0506054	0.0124989	0.0924847	0	0.166156	0	0.0124301	0.0212341	0	0	0.00825073	0.0864148	0	0	0.0441942	0.0285358	0.0220288	0	0.0369214	0	0	0.0733058	0.0510815	0.0554284	0	0	0	0	0
a.10.3	0.0345665	0	0.0425608	0	0.0126361	0.0540136	0.0302724	1.20197	0.169158	0.0108022	0	0	0	0	0	0.0111836	0.306887	0	0	0	0	0.0118601	0.037278	0	0.0204275	0	0.0235242	0	0	0	0.00791677	0.0355168	0	0	0.00764081	0.117809	0.138838	0	0	0	0.312249	0.172244	5.10325e-05	0.0514619	0	0.318462	0	0.00952501	0
a.10.4	0.0739708	0	0.0138349	0	0.0102793	0.0102007	0.0661238	0.169158	1.16611	0.0100363	0.0600009	0	0	0	0	0	0.0339185	0.0130274	0.00621928	0	0	0	0.0659306	0	0.06422	0	0.0274779	0	0	0	0	0.014931	0	0	0.00573479	0.0134891	0.144979	0	0	0.142903	0.0589675	0.725615	0.0112698	0.00161682	0	0.0364784	0.0768749	0.119525	0
a.10.6	0.117592	0.0334963	0.0887308	0	0.729039	0.0796477	0.0509484	0.0108022	0.0100363	1.19645	0	0.033985	0	0	0.0195921	0	0	0	0	0	0.0334287	0	0.0885257	0	0.0624878	0.00669294	0.116095	0.0459776	0	0.00910349	0.0348237	0.0874804	0	0.0119029	0.0448753	0.0222567	0	0	0.0332674	0	0	0.0116635	0.0243064	0.031676	0	0	0	0	0
a.11.1	0	0	0	0	0	0	0	0	0.0600009	0	1.15064	0	0	0	0	0	0	0.0468091	0	0	0	0	0	0	0	0	0	0	0	0	0	0	0	0	0	0	0.0479229	0	0	0.323856	0.140741	0.0642001	0	0	0	0.00315073	0.250165	0.0986465	0.174991
a.11.2	0.00385768	0.707534	0.0120641	0	0.0350766	0	0.0434857	0	0	0.033985	0	1.26249	0	0	0.0105519	0	0	0	0	0	0.781258	0.00550528	0.033283	0	0.0146694	0	0.106419	0.299886	0	0	0.0325049	0.00996519	0	0	0.0302403	0.06097	0	0	0.720947	0	0	0	0	0.0565483	0	0	0	0	0
a.11.3	0	0	0	0.049137	0	0	0	0	0	0	0	0	1.28276	0	0	0	0	0	0	0.0377614	0	0	0	0.0497218	0	0	0	0	0	0	0	0	0.0437207	0	0.0161621	0.00212114	0	0.0247258	0	0	0	0	0	0	0.0512201	0	0	0.0196903	0.018015
a.11.4	0	0	0.000628898	0.0616569	0	0	0	0	0	0	0	0	0	1.16487	0	0	0	0	0	0	0	0	0	0	0.303476	0	0	0	0.279891	0	0	0	0	0	0	0	0	0.0234182	0	0	0	0	0	0	0	0	0	0.00072354	0
a.11.5	0.0433035	0.00216161	0.0346729	0.014406	0.0200076	8.24555e-05	0.00375772	0	0	0.0195921	0	0.0105519	0	0	1.25775	0.00926149	0	0	0	0	0.00934593	0.00741912	0.00897357	0	0	0.0140304	0.130685	0.123951	0	0.0118538	0.120195	0.0240759	0	0.0408101	0.382298	0.0104769	0	0.00937713	0.00341757	0	0	0	0	0.00533935	0	0	0	0	0
a.11.6	0	0	0	0	0	0.0173213	0	0.0111836	0	0	0	0	0	0	0.00926149	1.22861	0	0.0192863	0.0456616	0	0	0.00571303	0	0	0	0.0612444	0	0	0	0.0628063	0.00801398	0	0	0.279635	0.00922287	0.0199999	0	0.0268813	0	0	0	0	0.166927	0	0	0	0	0	0
a.12.1	0	0	0	0	0	0	0	0.306887	0.0339185	0	0	0	0	0	0	0	1.16348	0.00716426	0.0166894	0	0	0.0368236	0	0	0	0	0	0	0	0	0	0	0	0	0	0.00205783	0.330634	0.0134202	0	0	0.182192	0.0369775	0	0.0436794	0	0.739931	0.0166164	0	0.015088
a.12.2	0	0	0.00351988	0	0	0	0.0366119	0	0.0130274	0	0.0468091	0	0	0	0	0.0192863	0.00716426	1.21821	0.598364	0	0	0.0226939	0	0	0.0319109	0	0	0	0	0	0.0147865	0.00522584	0	0.00200773	0.057425	0.0511795	0.0762119	0.110216	0	0.0926566	0	0.0163384	0.0658105	0.0927347	0	0.00902158	0.103787	0.110801	0.140493
a.12.3	0.0199389	0	0.031168	0	0	0.00705097	0.077186	0	0.00621928	0	0	0	0	0	0	0.0456616	0.0166894	0.598364	1.24823	0	0	0.0544782	0.0229156	0	0.0726309	0	0	0	0	0	0.0482811	0.0342395	0	0.0185858	0.0186929	0.031379	0	0.0909058	0	0.000841601	0	0.00629538	0.0301806	0.0775877	0	0.0225107	0.0169568	0.014134	0
a.12.4	0	0	0	0.0222451	0	0	0	0	0	0	0	0	0.0377614	0	0	0	0	0	0	1.21755	0	0	0.00233553	0.0162938	0	0	0	0	0.0184168	0	0	0	0.00644817	0	0	0	0	0	0	0	0	0	0	0	0.009135	0	0	0	0
a.12.6	0.015074	0.716882	0.0192634	0	0.0340694	0	0.0506054	0	0	0.0334287	0	0.781258	0	0	0.00934593	0	0	0	0	0	1.19831	0.0135531	0.0395942	0	0.025647	0	0.106419	0.307934	0	0	0.0430716	0.0162762	0	0	0	0.00656165	0	0	0.737533	0	0	0	0	0.000973404	0	0	0	0	0
a.13.1	0.00065863	0.00996153	0.0117154	0	0	0.0058009	0.0124989	0.0118601	0	0	0	0.00550528	0	0	0.00741912	0.00571303	0.0368236	0.0226939	0.0544782	0	0.0135531	1.16908	0.0353738	0	0.00693622	0	0	0	0	0	0.0324744	0.00715057	0	0.0244152	0.00924975	0.00820112	0	0.0237396	0.0118803	0	0.00676133	0	0.00991937	0.176896	0	0.0379385	0.0217257	0	0.00365187
a.13.2	0.0959966	0.0356181	0.0772637	0	0.0888483	0.0617774	0.0924847	0.037278	0.0659306	0.0885257	0	0.033283	0	0	0.00897357	0	0	0	0.0229156	0.00233553	0.0395942	0.0353738	1.1729	0	0.0692365	0	0.0585851	0.011721	0	0	0.0332202	0.0677009	0	0	0.0406998	0.0941264	0.041735	0	0.0391677	0	0	0.0660597	0.00948522	0.0427334	0	0	0	0.0117869	0
a.13.3	0	0	0	0.0261317	0	0	0	0	0	0	0	0	0.0497218	0	0	0	0	0	0	0.0162938	0	0	0	1.11757	0	0.103418	0	0	0.0060497	0.104052	0	0	0.0268006	0	0	0	0	0	0	0	0	0	0	0	0.0476369	0	0	0	0
a.13.4	0.116028	0.0136767	0.0563034	0	0.0589656	0.0559968	0.166156	0.0204275	0.06422	0.0624878	0	0.0146694	0	0.303476	0	0	0	0.0319109	0.0726309	0	0.025647	0.00693622	0.0692365	0	1.24745	0	0.0177386	0	0	0	0	0.0513674	0	0	0	0.0161985	0.0165588	3.83289e-05	0.0147604	0.030816	0	0.0769703	0.0332953	0.0192939	0	0	0	0.0398661	0
a.13.5	0	0	0	0	0.00713482	0.00101076	0	0	0	0.00669294	0	0	0	0	0.0140304	0.0612444	0	0	0	0	0	0	0	0.103418	0	1.23568	0.00428817	0	0	0.78185	0	0	0	0.0420037	0.00764137	0	0	0	0	0	0	0	0.0147276	0	0	0	0	0	0
a.13.6	0.138706	0.0985058	0.0782787	0.00503498	0.115185	0.0385842	0.0124301	0.0235242	0.0274779	0.116095	0	0.106419	0	0	0.130685	0	0	0	0	0	0.106419	0	0.0585851	0	0.0177386	0.00428817	1.18356	0.0932486	0	0.00180668	0.08932	0.0748673	0	0.00318755	0.0464345	0.0237364	0	0	0.105449	0	0	0.030895	0.00536955	0	0	0	0	0	0
a.14.1	0.0598518	0.294108	0.0493651	0.00645452	0.0468968	0	0.0212341	0	0	0.0459776	0	0.299886	0	0	0.123951	0	0	0	0	0	0.307934	0	0.011721	0	0	0	0.0932486	1.16011	0	0	0.0495884	0.0448003	0	0	0.0134773	0.0276881	0	0	0.301595	0	0	0	0	0	0	0	0	0	0
a.14.2	0	0	0	0.110756	0	0	0	0	0	0	0	0	0	0.279891	0	0	0	0	0	0.0184168	0	0	0	0.0060497	0	0	0	0	1.2487	0	0	0	0.0636315	0	0	0	0	0	0	0	0	0	0	0	0	0	0	0	0
a.14.3	0	0	0	0	0.00343364	0	0	0	0	0.00910349	0	0	0	0	0.0118538	0.0628063	0	0	0	0	0	0	0	0.104052	0	0.78185	0.00180668	0	0	1.2021	0	0	0	0.0415241	0.00366177	0	0	0	0	0	0	0	0.0142612	0	0	0	0	0	0
a.14.4	0.0614252	0.03423	0.106912	0.00173046	0.0378774	0.0601507	0.00825073	0.00791677	0	0.0348237	0	0.0325049	0	0	0.120195	0.00801398	0	0.0147865	0.0482811	0	0.0430716	0.0324744	0.0332202	0	0	0	0.08932	0.0495884	0	0	1.22111	0.0936498	0.00392398	0.0188943	0.0534179	0	0	0	0.0402322	0	0	0	0.0467957	0.031959	0	0	0	0	0
a.14.5	0.162922	0.0191013	0.560077	0	0.0880019	0.0380749	0.0864148	0.0355168	0.014931	0.0874804	0	0.00996519	0	0	0.0240759	0	0	0.00522584	0.0342395	0	0.0162762	0.00715057	0.0677009	0	0.0513674	0	0.0748673	0.0448003	0	0	0.0936498	1.14756	0	0.00388473	0.0602434	0.0259185	0	0.0109647	0.0172285	0	0	0.0109636	0.0202655	0.0687199	0	0	0	0.021573	0
a.14.6	0	0	0	0.0242537	0	0	0	0	0	0	0	0	0.0437207	0	0	0	0	0	0	0.00644817	0	0	0	0.0268006	0	0	0	0	0.0636315	0	0.00392398	0	1.22455	0	0	0	0	0.0151283	0	0	0	0	0	0	0.0369691	0	0	0	0
a.15.1	0	0	0.000336012	0	0.0079698	0.0138172	0	0	0	0.0119029	0	0	0	0	0.0408101	0.279635	0	0.00200773	0.0185858	0	0	0.0244152	0	0	0	0.0420037	0.00318755	0	0	0.0415241	0.0188943	0.00388473	0	1.19819	0.0204478	0.0211227	0	0.024915	0	0	0	0	0.257975	0	0	0	0	0	0
a.15.2	0.048992	0	0.0594123	0	0.0484327	0.0411287	0.0441942	0.00764081	0.00573479	0.0448753	0	0.0302403	0.0161621	0	0.382298	0.00922287	0	0.057425	0.0186929	0	0	0.00924975	0.0406998	0	0	0.00764137	0.0464345	0.0134773	0	0.00366177	0.0534179	0.0602434	0	0.0204478	1.27828	0.0414342	0.0647697	0.0375107	0	0	0	0.00618208	0.0663663	0.0822603	0	0	0	0.0116609	0.00636624
a.15.3	0.0890814	0.00265195	0.0275931	0	0.0211342	0.0156863	0.0285358	0.117809	0.0134891	0.0222567	0	0.06097	0.00212114	0	0.0104769	0.0199999	0.00205783	0.0511795	0.031379	0	0.00656165	0.00820112	0.0941264	0	0.0161985	0	0.0237364	0.0276881	0	0	0	0.0259185	0	0.0211227	0.0414342	1.34124	0.0345679	0.0234035	0.00686433	0	0.026391	0.019836	0.0742001	0.0232368	0	0.00683173	0	0.0869488	0
a.15.4	0.00432865	0	0	0	0	0	0.0220288	0.138838	0.144979	0	0.0479229	0	0	0	0	0	0.330634	0.0762119	0	0	0	0	0.041735	0	0.0165588	0	0	0	0	0	0	0	0	0	0.0647697	0.0345679	1.24786	0.0531821	0	0.0887855	0.076321	0.15464	0.0171025	0.0947633	0	0.349434	0.0511814	0.126975	0.0729066
a.15.5	0.001238	0	0.00575875	0	0	0	0	0	0	0	0	0	0.0247258	0.0234182	0.00937713	0.0268813	0.0134202	0.110216	0.0909058	0	0	0.0237396	0	0	3.83289e-05	0	0	0	0	0	0	0.0109647	0.0151283	0.024915	0.0375107	0.0234035	0.0531821	1.28606	0	0	0	0	0.0581858	0.0838507	0	0.0087946	0.00271041	0.0884476	0.041962
a.15.6	0.0114922	0.689039	0.0181342	0	0.0358967	0	0.0369214	0	0	0.0332674	0	0.720947	0	0	0.00341757	0	0	0	0	0	0.737533	0.0118803	0.0391677	0	0.0147604	0	0.105449	0.301595	0	0	0.0402322	0.0172285	0	0	0	0.00686433	0	0	1.14708	0	0	0	0	0.000454105	0	0	0	0	0
a.16.1	0	0	0	0	0	0	0	0	0.142903	0	0.323856	0	0	0	0	0	0	0.0926566	0.000841601	0	0	0	0	0	0.030816	0	0	0	0	0	0	0	0	0	0	0	0.0887855	0	0	1.17067	0	0.148733	0	0	0	0	0.32502	0.284666	0.0195242
a.16.2	0	0	0	0	0	0	0	0.312249	0.0589675	0	0.140741	0	0	0	0	0	0.182192	0	0	0	0	0.00676133	0	0	0	0	0	0	0	0	0	0	0	0	0	0.026391	0.076321	0	0	0	1.1694	0.0588316	0	0	0	0.189207	0.0738546	0	0.208984
a.16.3	0.0688897	0	0.0143749	0	0.00872474	0.0113241	0.0733058	0.172244	0.725615	0.0116635	0.0642001	0	0	0	0	0	0.0369775	0.0163384	0.00629538	0	0	0	0.0660597	0	0.0769703	0	0.030895	0	0	0	0	0.0109636	0	0	0.00618208	0.019836	0.15464	0	0	0.148733	0.0588316	1.1918	0.0143554	0.0080565	0	0.0420034	0.0822673	0.117056	0
a.16.4	0.00831143	0	0.0274024	0	0.0247484	0.0707659	0.0510815	5.10325e-05	0.0112698	0.0243064	0	0	0	0	0	0.166927	0	0.0658105	0.0301806	0	0	0.00991937	0.00948522	0	0.0332953	0.0147276	0.00536955	0	0	0.0142612	0.0467957	0.0202655	0	0.257975	0.0663663	0.0742001	0.0171025	0.0581858	0	0	0	0.0143554	1.36761	0.0765002	0	0	0	0.0619929	0
a.16.5	0.0314045	0.0013989	0.075353	0	0.0268149	0.0689613	0.0554284	0.0514619	0.00161682	0.031676	0	0.0565483	0	0	0.00533935	0	0.0436794	0.0927347	0.0775877	0	0.000973404	0.176896	0.0427334	0	0.0192939	0	0	0	0	0	0.031959	0.0687199	0	0	0.0822603	0.0232368	0.0947633	0.0838507	0.000454105	0	0	0.0080565	0.0765002	1.31302	0	0.0429781	0	0.0380617	0
a.16.6	0	0	0	0.0291678	0	0	0	0	0	0	0	0	0.0512201	0	0	0	0	0	0	0.009135	0	0	0	0.0476369	0	0	0	0	0	0	0	0	0.0369691	0	0	0	0	0	0	0	0	0	0	0	1.17402	0	0	0	0
a.17.1	0	0	0	0	0	0	0	0.318462	0.0364784	0	0.00315073	0	0	0	0	0	0.739931	0.00902158	0.0225107	0	0	0.0379385	0	0	0	0	0	0	0	0	0	0	0	0	0	0.00683173	0.349434	0.0087946	0	0	0.189207	0.0420034	0	0.0429781	0	1.20099	0.0194946	0	0.0142142
a.17.2	0	0	0	0	0	0	0	0	0.0768749	0	0.250165	0	0	0	0	0	0.0166164	0.103787	0.0169568	0	0	0.0217257	0	0	0	0	0	0	0	0	0	0	0	0	0	0	0.0511814	0.00271041	0	0.32502	0.0738546	0.0822673	0	0	0	0.0194946	1.15198	0.17042	0.358737
a.17.3	0.0369691	0	0.0267476	0	0	0.0175851	0	0.00952501	0.119525	0	0.0986465	0	0.0196903	0.00072354	0	0	0	0.110801	0.014134	0	0	0	0.0117869	0	0.0398661	0	0	0	0	0	0	0.021573	0	0	0.0116609	0.0869488	0.126975	0.0884476	0	0.284666	0	0.117056	0.0619929	0.0380617	0	0	0.17042	1.28141	0.038345
a.17.4	0	0	0	0	0	0	0	0	0	0	0.174991	0	0.018015	0	0	0	0.015088	0.140493	0	0	0	0.00365187	0	0	0	0	0	0	0	0	0	0	0	0	0.00636624	0	0.0729066	0.041962	0	0.0195242	0.208984	0	0	0	0	0.0142142	0.358737	0.038345	1.20225
a.17.5	0	0	0.0230252	0	0	0.0311902	0	0	0	0	0	0.0398964	0	0	0.040564	0	0	0.0622952	0.0337581	0	0	0.156054	0.0190815	0	0	0.0540869	0	0	0	0.0479596	0	0.0102673	0	0	0.0795554	0.0194446	0.0612212	0.11067	0	0	0	0	0.0112727	0.307682	0	0	0	0	0.0153329
a.17.6	0	0	0	0	0	0	0	0	0.145554	0	0.322199	0	0	0	0	0	0	0.143008	0.000310695	0	0	0	0	0	0.0295692	0	0	0	0	0	0	0	0	0	0.00573895	0.00979452	0.139667	0.0168879	0	0.732123	0	0.150363	0.00695214	0.0202611	0	0	0.331887	0.348831	0.0706577
a.18.1	0	0	0	0	0	0	0	0	0.148338	0	0.330485	0	0	0	0	0	0	0.0980387	0.00522935	0	0	0	0	0	0.0377492	0	0	0	0	0	0	0	0	0	0	0	0.0875523	0	0	0.738778	0	0.155348	0	0	0	0	0.34016	0.295337	0.0272529
a.18.2	0.0636537	0.291201	0.0535912	0	0.0503804	0	0.0132102	0	0	0.0467302	0	0.301275	0	0	0.123497	0	0	0	0	0	0.306353	0.000405887	0.0139054	0	0	0	0.0974084	0.689661	0	0	0.0451043	0.0510946	0	0	0.0188435	0.0327361	0	0	0.299377	0	0	0	0	0	0	0	0	0	0
a.18.3	0	0.343312	0	0	0.0096886	0	0.0190655	0.00935863	0	0.0113547	0	0.365861	0	0	0.0211448	0	0	0	0	0.00465636	0.368049	0	0	0	0	0	0.0810574	0.195788	0	0	0.0523647	0	0	0	0	0.0274021	0	0	0.349924	0	0.0253259	0	0	0	0	0	0	0	0.0119022
a.18.4	0	0	0	0.0280433	0	0	0	0	0	0	0	0	0.036069	0	0	0	0	0	0	0.0017264	0	0	0	0.0299273	0	0	0	0	0.0591351	0	0	0	0.759888	0	0	0	0	0.015007	0	0	0	0	0	0	0.036291	0	0	0	0
a.18.5	0	0	0	0	0	0	0	0	0.00967637	0	0.125906	0	0	0	0	0	0	0.0273744	0.000971781	0	0	0	0	0	0	0	0	0	0	0	0	0	0.109394	0	0	0	0	0	0	0.182532	0	0.0085195	0	0	0	0	0.093277	0.059087	0
a.18.6	0	0	0.0237448	0	0.00429351	0	0	0.0606659	0.00737372	0.00489898	0	0	0	0	0.0302268	0	0.0596313	0	0.0123111	0	0	0.0824261	0.00672925	0.00485809	0	0	0	0	0	0	0	0.0225474	0	0	0.0120519	0.00163027	0.00755875	0.0377576	0	0	0.025857	0.00858999	0	0.135073	0	0.059553	0	0.00338317	0
a.19.1	0.0366533	0	0.0511172	0.0216762	0.0300352	0.0635113	0	0.0144989	0	0.025351	0	0	0	0	0	0.0506697	0	0	0	0	0	0	0.0160847	0	0	0	0.0601335	0	0	0	0.0471908	0.0517493	0	0.0431752	0.0246423	0.0248133	0.0141699	0	0	0	0	0	0.024291	0	0	0	0.000607041	0.0515433	0
a.19.2	0	0	0.000433593	0	0	0	0.0110012	0	0	0	0	0	0	0	0	0.00280994	0.00691507	0.0156809	0.0191208	0.0011393	0	0.0116133	0	0	0	0	0	0	0	0	0.0137021	0.00341225	0	0	0	0	0.00427957	0	0	0	0	0	0.0115503	0.0878986	0.00244093	0.00529888	0.0131748	0	0
a.19.3	0	0	0.00221452	0.000388764	0.00263619	0.0123681	0	0	0	0.00850488	0	0	0	0	0.030651	0.24837	0	0	0.0142598	0	0	0.0290645	0.00736543	0	0	0.0357951	0	0	0	0.0422094	0.0157879	0.0006326	0	0.587743	0.0111635	0.0188383	0	0.0130985	0	0	0	0	0.223887	0	0	0	0	0	0
a.19.4	0	0	0	0.0524158	0	0	0	0	0	0	0	0	0.0439361	0	0	0	0	0	0	0.0433071	0	0	0	0.234588	0	0.0712901	0	0	0.0150195	0.0704657	0	0	0.0280678	0	0	0	0	0.00200673	0	0	0	0	0	0	0.0408303	0	0	0	0
a.19.5	0	0	0.014152	0	0	0.0579929	0	0	0	0	0	0	0	0	0.00316066	0.211877	0	0.000312418	0.0194094	0	0	0.00466327	0.0147158	0.158584	0	0.135908	0	0	0	0.131465	0.029303	0.00469513	0	0.191788	0.0197866	0.00607711	0	0	0	0	0	0	0.442522	0.00454566	0.0207596	0	0	0	0
a.19.6	0	0.0342081	0.056405	0.0235436	0	0.0435304	0	0	0	0	0	0.0283334	0	0	0	0.00889347	0	0	0.00503981	0	0.0332524	0	0	0	0	0	0	0.0239131	0	0	0.00788054	0.0507532	0	0.0187927	0	0.0173872	0	0.0100035	0.0338997	0	0	0	0.0214255	0	0	0	0	0.132544	0
a.2.1	0.0400498	0	0.0117319	0.011391	0	7.69337e-05	0.279945	0	0	0	0	0	0	0.1083	0.00398865	0.000532555	0	0	0.00631703	0	0	0	0	0	0.0406001	0	0	0	0.299558	0	0	0.0161291	0	0	0	0	0	0	0	0	0	0	0.014735	0	0	0	0	0	0
a.2.2	0	0	0	0	0	0	0	0	0.122965	0	0.265073	0	0	0	0	0	0	0.0733147	0	0	0	0	0	0	0.0143906	0	0	0	0	0	0	0	0	0	0	0	0.0652541	0	0	0.590786	0	0.120071	0	0	0	0	0.276963	0.230205	0.0125249
a.2.3	0.0106095	0	0.0405184	0	0	0.000174192	0.0601276	0	0.0047118	0	0	0	0	0	0	0.0506768	0.0138959	0.535076	0.728046	0	0	0.0476677	0.0161847	0	0.0525762	0	0	0	0	0	0.0432075	0.0362054	0	0.0250859	0.015515	0.0218641	0	0.0792299	0	0	0	0.00282584	0.0285008	0.0638835	0	0.0131812	0.00676563	0.00537472	0
a.2.4	0.0909069	0	0.0785906	0.00652674	0.0551754	0.0493032	0.069219	0.0186657	0.0291553	0.0583395	0	0	0	0	0	0.0323916	0	0.262182	0.363236	0	0	0.0172386	0.0478668	0	0.0517642	0	0.0331053	0.0107675	0	0	0.0319486	0.0787323	0	0.0203629	0.0149151	0.0248305	0.00112847	0.0123559	0	0	0	0.0267789	0.0308176	0.0324732	0	0	0	0	0
a.2.6	0	0	0	0	0	0	0	0	0.14599	0	0.32343	0	0.00723064	0	0	0	0	0.156277	0	0	0	0	0	0	0.0265181	0	0	0	0	0	0	0	0	0	0.0130686	0.0126563	0.143364	0.0211815	0	0.734627	0	0.154392	0.0166283	0.0240774	0	0	0.335266	0.352157	0.0785441
a.20.1	0.063155	0.0424032	0.0605036	0.00120665	0.0241623	0.0251044	0.403343	0.0166467	0.0321212	0.0282014	0	0.0334128	0	0	0	0	0	0.00286124	0.0246496	0	0.0378413	0.014517	0.0528875	0	0.0746959	0	0.000832839	0.0275476	0	0	0	0.0668629	0	0	0.0117428	0.0131865	0.00931772	0	0.0392842	0	0	0.0335098	0.0305486	0.0333576	0	0	0	0	0
a.20.2	0	0	0	0.106802	0	0	0	0	0	0	0	0	0	0.28421	0	0	0	0	0	0.018308	0	0	0	0.0049466	0	0	0	0	0.803764	0	0	0	0.0668503	0	0	0	0	0	0	0	0	0	0	0	0	0	0	0	0
a.20.3	0.0183122	0	0.0501566	0.0115812	0.0456599	0.0310776	0.0119897	0	0.00321384	0.0437729	0	0	0	0	0.0376407	0.0190446	0	0	0	0	0	0	0.024073	0	0	0	0.0695404	0	0	0	0.00641803	0.0559062	0	0	0.0363029	0	0	0	0	0	0	0.00225591	0	0	0	0	0	0	0
a.20.4	0	0	0	0	0	0	0	0.00603492	0	0	0	0	0.0396791	0	0	0	0.0445741	0	0	0.0331374	0	0	0	0.0133195	0	0	0	0	0	0	0	0	0.00479966	0	0	0	0.00550704	0.010583	0	0.00250305	0.00378654	0	0	0	0.00381419	0.0473594	0.00652739	0	0.0166656
a.20.5	0.0954668	0.0224407	0.0538517	0.0036626	0.0539684	0.0600147	0.0393227	0.100291	0.058361	0.0515511	0	0.0130527	0	0	0.112396	0.00698966	0	0	0.0091416	0	0.0191384	0	0.103667	0	0.0218681	0	0.0356768	0.0465356	0	0	0.0757905	0.0488229	0	0.0207071	0.0535602	0.110288	0	0	0.0219732	0	0.0131156	0.0555868	0.0142054	0.008755	0	0	0	0.00623265	0
a.20.6	0	0	0	0	0	0	0	0	0	0	0.252607	0	0	0	0	0	0.0157972	0.0113056	0	0	0	0	0	0	0	0	0	0	0	0	0	0	0	0	0	0	0.0212488	0	0	0.00305168	0.262034	0	0	0	0	0.014128	0.13342	0	0.29065
a.21.1	0	0	0	0	0	0	0	0	0	0	0.00915455	0	0	0.0978837	0	0	0	0	0	0.0359607	0	0	0	0.0179459	0.141268	0.0227924	0	0	0	0.0248582	0	0	0.0110301	0	0	0	0	0.025749	0	0	0	0	0	0	0	0	0	0	0.014862
a.21.2	0	0	0	0.112173	0	0	0	0	0	0	0	0	0	0.258373	0	0	0	0	0	0.0134573	0	0	0	0.0100125	0	0	0	0	0.711309	0	0	0	0.0470983	0	0	0	0	0	0	0	0	0	0	0	0	0	0	0	0
a.21.3	0.0514747	0	0.0292816	0	0.0312146	0.017335	0.0409893	0.151501	0.20114	0.0311705	0.113802	0	0	0	0	0	0	0.0267904	0	0	0	0	0.016535	0	0.0511102	0	0.0519398	0	0	0	0	0.0261619	0	0.00539082	0	0.0560474	0.0723167	0	0	0.280385	0.0276154	0.20294	0.00755954	0	0	0	0.0892328	0.121171	0
a.21.4	0.0962413	0.00967922	0.0652983	0	0.0517466	0.040187	0.14918	0.00757417	0.0611109	0.0517157	0	0.011242	0	0.281436	0	0	0	0.027476	0.0590483	0	0.0167444	0.00594823	0.0604135	0	0.729943	0	0.0168302	0	0	0	0	0.0536541	0	0	0	0.00880718	0.0159951	0	0.00910575	0.0224171	0	0.0663044	0.0271105	0.0155484	0	0	0	0.02338	0
a.21.5	0.0277733	0.0352864	0.0799015	0.010012	0.0690015	0.0715081	0.00588655	0	0	0.0670483	0	0.0254212	0	0	0.0583044	0.00616691	0	0	0	0	0.0341318	0.0122922	0.0456912	0	0	0.00304754	0.0832305	0.0381295	0	0.00109629	0.351545	0.0724733	0	0.0211569	0.0417071	0.00880077	0	0	0.0304571	0	0	0	0.0196666	0	0	0	0	0	0
a.21.6	0	0	0	0	0	0	0	0	0	0	0.0484903	0	0	0	0	0	0.0115103	0	0	0.0212723	0	0	0	0.268447	0	0.0283747	0	0	0	0.0284917	0	0	0.00599322	0	0	0	0.00768168	0	0	0	0.148307	0	0	0	0.0253182	0.00867444	0	0	0.151481
a.22.1	0.00480156	0.245434	0.0219567	0	0.0124088	0	0.0308672	0	0.0624337	0.0139688	0	0.251332	0	0	0	0	0	0	0	0	0.248919	0.00880898	0.0724748	0	0.0226794	0	0.0295677	0.127701	0	0	0.008127	0.0281835	0	0	0	0	0.100999	0	0.248467	0.0262456	0	0.0610516	0	0.0104944	0	0	0	0.0361441	0
a.22.2	0	0	0	0	0	0	0	0	0	0	0.300879	0	0.00354556	0	0	0	0.0158779	0.0671607	0	0	0	0	0	0	0	0	0	0	0	0	0	0	0.00297648	0	0	0.00350914	0.0827779	0.0436137	0	0.00867407	0.302749	0	0	0	0	0.0148584	0.164881	0.0462011	0.415073
a.22.3	0	0	0.00212355	0.00166331	0.105344	0.0102487	0	0	0	0.102065	0	0	0.00356416	0	0.0213858	0	0	0	0	0.0122155	0	0	0	0.0131324	0	0.0246739	0.0165488	0	0.00105658	0.0215163	0.0163333	0.00104541	0.0675724	0	0	0.0445067	0	0.00143379	0	0	0	0	0	0	0	0	0	0	0
a.22.4	0	0	0	0	0	0	0	0	0	0	0.0055623	0	0	0.0642766	0.000626117	0	0	0.00684596	0.00152273	0.00369252	0	0.0121249	0	0.0357513	0.112116	0	0	0	0	0	0	0	0.00360648	0	0	0	0	0.042043	0	0.0105105	0	0	0	0	0	0	0	0.000284167	0.022711
a.22.5	0	0	0	0	0	0	0	0.0524656	0.018609	0	0	0	0	0.0320638	0.121126	0	0.189746	0	0	0	0	0.0352091	0	0	0.0527518	0	0	0	0	0	0.0150121	0	0	0.00711202	0.034092	0.0068864	0.0969203	0.0229817	0	0	0.038577	0.0151189	0	0	0	0.192293	0	0	0.00423294
a.22.6	0	0	0	0.00997128	0	0	0	0	0	0	0	0	0.0474552	0	0	0	0	0	0	0.0239175	0	0	0	0.13808	0	0.00641394	0	0	0	0.0111312	0	0	0.00397166	0	0	0	0	0	0	0	0	0	0	0	0.142031	0	0	0	0
a.23.1	0	0	0	0	0	0	0.0408202	0	0.117701	0	0.0353072	0	0	0.00758269	0	0	0.00959597	0	0	0	0	0	0.0334414	0	0.045426	0	0	0	0	0	0	0	0	0	0	0	0.0677062	0	0	0.113052	0	0.119805	0	0	0	0.00356508	0.0565164	0.0529116	0
a.23.2	0	0	0	0.0977787	0	0	0	0	0	0	0	0	0.0135589	0.029539	0	0	0	0	0	0.0214015	0	0	0	0.0225174	0	0	0	0	0.11495	0	0	0	0.0374365	0	0	0.0111627	0	0	0	0	0	0	0	0	0	0	0	0	0
a.23.3	0.00344836	0.00850876	0.00590102	0	0	0.0148481	0.0126371	0.0222861	0	0	0	0.00132153	0	0	0.00527699	0.00447245	0.0450886	0.0237732	0.0599062	0	0.0119147	0.711427	0.0356047	0	0.0116482	0	0	0	0	0	0.0385122	0.00427929	0	0.0272844	0.0159769	0.00731845	0	0.0252167	0.0176662	0	0.00545444	0	0.00651771	0.184882	0	0.0452888	0.0269945	0	0.004612
a.23.4	0.11251	0.0522241	0.17364	0	0.0209113	0.0806373	0.135632	0.0358009	0.0580764	0.0206152	0	0.0464819	0	0	0	0	0	0.0157712	0.0504193	0	0.0539331	0	0.0778618	0	0.126782	0	0.0223203	0.0493533	0	0	0.0133284	0.170149	0	0.000469958	0.00651645	0.0545205	0	0	0.0509611	0	0	0.0579669	0.00620497	0.0445838	0	0	0	0.00228897	0
a.23.5	0	0	0.0140961	0.00820038	0	0.0223407	0	0	0	0.00331088	0	0	0.0801804	0	0	0	0	0.00887398	0.0234104	0.0264287	0	0	0	0.0374876	0	0.0177812	0	0	0	0.0146103	0	0.0168892	0.0322952	0	0	0	0	0	0	0	0	0	0	0.0172832	0	0	0	0	0.0142125
a.23.6	0	0	0	0.0217525	0	0	0	0	0	0	0.0285401	0	0	0.131905	0	0	0	0	0	0.0191798	0	0	0	0	0	0	0	0	0.300945	0	0	0	0.000215195	0	0	0	0	0	0	0	0.0579989	0	0	0	0	0	0.107326	0	0.260115
a.24.1	0.0787716	0	0.0257549	0	0.0105858	0.0387324	0.0667219	0	0	0.011536	0	0	0.00827712	0	0.0328601	0	0	0.00181314	0.0288514	0.0043206	0	0	0.0559359	0	0.0177674	0	0	0.0174844	0	0	0.048476	0.022317	0	0.0167788	0.0293082	0.047231	0	0.0346504	0	0	0	0	0.0121862	0.00807476	0	0	0	0	0
a.24.2	0.056717	0	0.0897679	0	0.083667	0.122022	0.0581236	0.00827304	0	0.0858897	0	0	0	0	0.0189721	0.0192679	0	0.0178472	0.0557434	0	0	0.150942	0.0574267	0	0.0307656	0	0	0	0	0	0.0428739	0.0835723	0	0.00982443	0.184851	0	0	0.0346827	0	0	0	0	0.0437979	0.283041	0	0	0	0	0
a.24.3	0.757026	0.00416878	0.164429	0	0.101334	0.0598127	0.0931981	0.0164214	0.0656628	0.102748	0	0.00315948	0	0	0.0402321	0	0	0	0.015038	0	0.0105178	0	0.083645	0	0.0892526	0	0.118082	0.056648	0	0	0.0497895	0.158459	0	0	0.0377409	0.0793813	0	0.000857923	0.00424483	0	0	0.0623582	0.00561143	0.0259998	0	0	0	0.0285418	0
a.24.4	0.103042	0.0368042	0.0860993	0	0.0482865	0.043846	0.698569	0.0327368	0.0583136	0.048587	0	0.0401035	0	0	0	0	0	0.0281256	0.0627073	0	0.0479657	0.0116357	0.0875778	0	0.146945	0	0.00986993	0.0252762	0	0	0.01102	0.0851538	0	0	0.0363707	0.0256177	0.0191504	0	0.0404199	0	0	0.0629767	0.0518356	0.0453777	0	0	0	0	0
a.24.5	0.0567654	0	0.0132279	0	0	0.0181182	0	0.174796	0.0428205	0	0	0	0	0	0	0.0142255	0.252975	0	0	0	0	0.0132316	0.0602857	0	0	0	0	0	0	0	0	0.0218809	0	0	0	0.0107344	0.161686	0	0	0	0.0896617	0.0416637	0	0.0170912	0.00305159	0.262283	0.00726291	0	0
a.24.6	0	0	0	0	0	0.0157238	0.0013159	0	0	0	0	0.0451249	0.00907895	0	0.0231487	0.176197	0	0.0331602	0.0052462	0.022145	0.0016408	0	0.00195789	0.0638685	0	0.063306	0	0	0	0.0558529	0.0333689	0	0.0180685	0.0850612	0.0749733	0.0345367	0.00756014	0.0639292	0	0	0	0	0.188027	0.0428158	0	0	0	0	0
a.25.1	0	0	0	0.0110136	0.0159655	0.056879	0.0015718	0	0	0.0160937	0	0	0	0	0.0016226	0.0468347	0	0	0	0	0	0	0	0	0	0.00251118	0	0.00397221	0	0.000772053	0.0172386	0	0.00505371	0.0716752	0	0.0412358	0	0	0	0	0	0	0.142544	0	0	0	0	0	0
a.25.2	0.0337488	0.216406	0.0254497	0.000410048	0.363023	0.0221203	0.0319737	0	0	0.358882	0	0.22473	0	0	0.0780942	0	0	0	0	0	0.232778	0	0.0359964	0	0.0112444	0	0.107899	0.142462	0	0	0.0291463	0.0175307	0	0	0.0134253	0.0116873	0	0	0.215143	0	0	0	0	0	0	0	0	0	0
a.25.3	0	0	0	0	0	0	0	0	0.0394937	0	0.163413	0	0	0	0	0	0	0.0382469	0.00822491	0	0	0	0.000216923	0	0	0	0	0	0	0	0	0	0	0	0	0	0	0	0	0.248224	0	0.0465698	0	0	0	0	0.138049	0.0998286	0.0019172
a.25.4	0.162915	0.0247286	0.56801	0	0.0861386	0.0400963	0.0841539	0.037843	0.0141682	0.0833237	0	0.0183898	0	0.00354744	0.0298623	0	0	0.0116221	0.0366585	0	0.0247274	0.00922493	0.0736331	0	0.0563583	0	0.0766368	0.0538348	0	0	0.0970499	0.559084	0	0.000603037	0.0570678	0.0272901	0	0.00936675	0.0224979	0	0	0.0120966	0.0216107	0.0706485	0	0	0	0.0305677	0
a.25.5	0	0	0	0.111879	0	0	0	0	0	0	0	0	0.00130302	0.276719	0	0	0	0	0	0.0150452	0	0	0	0.0106856	0	0	0	0	0.766562	0	0	0	0.0584305	0	0	0	0	0	0	0	0	0	0	0	0	0	0	0	0
a.25.6	0.835278	0	0.164622	0	0.106459	0.0625907	0.105906	0.0193719	0.0687855	0.112102	0	0.0611019	0	0	0.0466826	0	0	0.0376166	0.0112669	0	0.00888116	0	0.0962601	0	0.103512	0	0.126137	0.0554487	0	0	0.0494387	0.158334	0	0	0.104234	0.148805	0.0481563	0.0470012	0.00499448	0	0	0.0659317	0.0615254	0.0886089	0	0	0	0.0945316	0
a.26.1	0.217175	0	0.107417	0	0.035678	0.0810591	0.0720736	0.00781213	0.0433717	0.0369595	0	0.0573509	0.0292595	0	0.00109081	0.0476154	0	0.0625945	0.0344286	0	0.00343316	0	0.103407	0	0.0646416	0	0.0619978	0.00446127	0	0	0.0592103	0.103515	0	0	0.0555139	0.0903798	0.0643047	0.0383846	0	0	0	0.0471599	0.0569789	0.074981	0.016436	0	0	0.091218	0
a.26.2	0	0	0	0.00112361	0	0	0	0	0	0	0	0	0.0235604	0	0	0	0.0229269	0	0	0.0935938	0	0	0	0.0278388	0	0	0	0	0	0	0	0	0	0	0	0	0	0.00952476	0	0	0	0	0	0	0.0151782	0.0225703	0.00317558	0	0.0126509
a.26.3	0	0	0	0	0	0	0	0	0	0	0.00965632	0	0	0.106685	0.000172855	0	0	0.000970377	0	0.0387296	0	0	0	0.0130652	0.159854	0.0303605	0	0	0	0.0283164	0	0	0.0126456	0	0	0	0	0.0321637	0	0	0	0	0	0	0	0	0	0	0.0159736
a.26.4	0	0	0	0.0269297	0	0.0119168	0	0	0	0	0	0	0.0300503	0	0	0	0	0	0	0.251352	0	0	0	0.0307493	0	0	0	0	0	0	0	0	0	0	0	0	0	0	0	0	0.00598334	0	0	0	0.0345809	0	0	0	0.00600265
a.26.5	0	0	0	0	0	0	0	0	0	0	0.0128954	0	0	0.112655	0.00435325	0	0	0	0.00646953	0.0450974	0	0	0	0.0049294	0.190005	0.0326583	0	0	0	0.0324835	0	0	0.0280418	0	0	0	0	0.0359065	0	0	0	0	0	0	0	0	0	0	0.0224211
a.26.6	0.032781	0	0.036334	0.0132036	0.0452538	0.505356	0.0165155	0.01703	0.00343084	0.0437513	0	0	0	0.000353612	0	0.0110818	0	0	0	0	0	0	0.0350418	0	0.0349753	0	0.0162236	0	0	0	0.0249569	0.034434	0	0.0151213	0.00719432	0.0015321	0	0	0	0	0	0.00615848	0.0437519	0.0284512	0	0	0	0.00606912	0
a.27.1	0	0	0	0	0	0	0	0	0	0	0.184472	0	0	0	0	0	0.0156596	0.0805975	0	0	0	0.00981816	0	0	0	0	0	0	0	0	0	0	0	0	0	0	0.0174522	0	0	0.0289518	0.214634	0	0	0	0	0.0201684	0.376465	0	0.702781
a.27.2	0.0196193	0	0.00915912	0	0	0.0275986	0.0386319	0.01523	0.106524	0	0.0453159	0	0	0.0864904	0	0	0.00736789	0.0320826	0.0432384	0	0	0.00328969	0	0	0.353118	0	0	0	0	0	0	0	0	0	0	0.00470356	0.0524991	0	0	0.0824267	0.0478752	0.107701	0	0	0	0.00841655	0.0369212	0.0444922	0.0236731
a.27.3	0.0515072	0.20879	0.0303483	0	0.123387	0	0.0246621	0	0	0.128937	0	0.286318	0	0	0.0582146	0	0	0.0392983	0	0	0.228304	0	0.0231432	0	0.0905175	0	0.138981	0.142071	0	0	0.0261434	0.0226017	0	0	0.0844656	0.0359949	0.0370049	0	0.214726	0	0	0	0.0152947	0.0333366	0	0	0	0.0476114	0
a.27.4	0	0	0	0	0	0.0423348	0.0181031	0	0.126205	0	0.00234221	0	0	0	0	0	0.0217859	0	0	0	0	0.00765859	0.0370405	0	0.0222316	0	0	0	0	0	0	0.00420379	0	0	0	0	0.0441673	0	0	0.0381671	0	0.129569	0	0	0	0.019666	0.0316916	0.0479596	0
a.27.5	0	0	0	0.0240302	0	0	0	0	0	0	0	0	0.0595123	0	0	0	0	0	0	0.0128535	0	0	0	0.0462777	0	0.00175336	0	0	0	0	0	0	0.0437899	0	0	0	0	0	0	0	0	0	0	0	0.726041	0	0	0	0
a.27.6	0.0209213	0	0	0	0	0	0.0570359	0	0.162433	0	0.0483942	0	0	0.0121849	0	0	0.00783465	0	0	0	0	0.00012387	0.0524015	0	0.0672099	0	0	0	0	0	0	0	0	0	0	0	0.0955621	0	0	0.152614	0	0.171617	0	0	0	0.00273177	0.0809386	0.0764321	0
a.28.1	0.0865632	0.036804	0.0806636	0.0105487	0.578109	0.0552077	0.029173	0.00204568	0.00120022	0.579509	0	0.0311547	0	0	0.00870122	0	0	0	0	0	0.0316589	0	0.0675856	0	0.0319625	0.00544019	0.0895738	0.0352987	0	0.00420487	0.0283076	0.0792409	0	0.0113527	0.0359597	0.0241062	0	0	0.034202	0	0	0.000308543	0.0228945	0.019393	0	0	0	0	0
a.28.2	0.0144643	0	0.011256	0	0.0228538	0.0566612	0.0591434	0.0875914	0.0604166	0.0287622	0	0	0	0	0	0.00614189	0.0591274	0.0090035	0.0238581	0	0	0.100297	0.062954	0	0	0.0806318	0	0.00205749	0	0.0789457	0	0.00818926	0	0.00536886	0.0680779	0.0728889	0.0361284	0	0	0.00821347	0.0197848	0.0659282	0.00101495	0.0934048	0	0.0613824	0	0	0
a.28.3	0	0	0	0.0171376	0	0	0	0	0	0	0	0	0	0	0	0	0	0	0.00536864	0.197253	0	0	0	0.0240329	0	0	0	0	0	0	0.0152225	0	0	0	0	0	0	0.0451995	0	0	0.0129354	0	0	0	0.0110142	0.000866656	0	0	0
a.28.4	0	0	0	0.0116339	0	0	0	0.00918958	0	0	0.0125219	0	0.01262	0	0	0	0	0	0	0.0464075	0	0	0	0.026351	0	0.0229912	0.010332	0	0	0.0230684	0	0	0	0	0	0	0	0.0504476	0	0	0	0	0	0	0	0	0	0.00106577	0
a.28.5	0	0	0	0	0	0	0	0	0	0	0.258144	0	0	0	0	0	0.0148779	0.00602455	0	0	0	0	0	0	0	0	0	0	0	0	0	0	0	0	0	0	0.0142841	0	0	0.00270244	0.265927	0	0	0	0	0.00762727	0.139103	0	0.304208
a.28.6	0	0	0	0.0214628	0	0	0	0	0	0	0	0	0.0351894	0	0	0	0	0	0	0.00713077	0	0	0	0.0289945	0	0	0	0	0.0597535	0	0.00471265	0	0.843631	0	0	0	0	0.0147636	0	0	0	0	0	0	0.0344833	0	0	0	0
a.29.1	0.286603	0	0.134195	0.00170346	0.181694	0.160218	0.149363	0.0932017	0.0897314	0.1799	0	0	0	0	0.0531378	0.0252217	0	0.0120152	0.0481613	0	0	0	0.126791	0	0.119539	0	0.178092	0.0598491	0	0	0.0430741	0.131605	0	0.0220358	0.0345122	0.0625637	0.024822	0	0	0	0	0.0868775	0.0610074	0.0261121	0	0	0	0.00813141	0
a.29.2	0	0.452742	0.0158062	0	0.0156844	0	0.0224496	0	0	0.0156535	0	0.449943	0	0	0	0	0	0	0	0	0.454147	0.008863	0.0173379	0	0	0	0.061771	0.199265	0	0	0.0199138	0.0178437	0	0	0	0	0	0	0.451917	0	0	0	0	0	0	0	0	0	0
a.29.3	0	0	0	0	0	0	0	0.0201718	0.128051	0	0.128092	0	0	0	0	0	0.0385464	0.0228921	0	0	0	0	0.00530511	0	0	0	0	0	0	0	0	0	0	0	0	0	0.0737478	0	0	0.172243	0.0983301	0.137407	0	0	0	0.0423393	0.15841	0.0702882	0.12977
a.29.4	0	0	0	0.00880755	0	0.0026506	0	0	0	0	0	0	0.0277045	0	0	0	0	0	0	0.0672193	0	0	0	0.00180899	0	0.0067085	0.0202064	0	0	0.00645424	0	0	0.00872076	0	0	0	0	0.00049095	0	0	0	0	0	0	0.0368619	0.00209522	0	0	0
a.29.5	0	0	0	0	0	0	0	0	0	0	0.120455	0	0	0	0	0	0.00487126	0.0368245	0	0	0	0.00881383	0	0	0	0	0	0	0	0	0	0	0	0	0	0	0	0	0	0.0123964	0.143325	0	0	0	0	0.00252593	0.245643	0	0.432025
a.29.6	0	0	0	0	0	0	0	0	0.0834204	0	0.106358	0	0	0	0	0	0.00391195	0.0143483	0	0	0	0	0	0	0	0.0417232	0	0	0	0.0432586	0.00955886	0	0	0	0	0	0.0471871	0.0416439	0	0.0746222	0	0.0857503	0	0	0	0.00396624	0.118605	0.0578865	0.0761239
a.3.1	0	0	0	0	0	0.00188288	0	0.0172886	0.0535773	0	0.0249561	0.0071421	0.0328496	0	0	0	0.00334139	0.0470407	0.0032045	0	0	0.134834	0.00334986	0	0	0	0	0	0	0	0	0	0	0	0.0318069	0.0390574	0.0473324	0.031899	0	0.0170578	0.0579281	0.0560265	0.00895769	0.275179	0	0.0107138	0.0612656	0.0343804	0.0767068
a.3.2	0.0454366	0.0363646	0.104737	0.000815703	0.0327732	0.0485637	0.0043265	0	0	0.027121	0	0.0920046	0	0	0.120778	0.00336061	0	0.066146	0.0384574	0	0.0404599	0.0326733	0.0303168	0	0	0	0.0786609	0.0447096	0	0	0.787018	0.0907863	0	0.0118546	0.107455	0.0168259	0	0.036103	0.0357778	0	0	0	0.0956762	0.0806537	0	0	0	0.00399561	0.0103544
a.3.3	0.0130945	0.00870239	0.013585	0	0.00265832	0.0362935	0.0344272	0	0	0.00387362	0	0.0030265	0	0	0	0	0	0.0121545	0.0250073	0	0.00472392	0	0.018219	0	0	0	0	0.00425395	0	0	0	0.0105183	0	0	0	0.0438508	0	0.00361505	0.0116951	0	0	0	0.00268109	0	0	0	0	0.0176172	0
a.3.5	0	0	0	0	0.00737203	0	0	0	0	0.00818963	0	0	0	0	0.00794384	0.0617335	0	0	0	0	0	0	0	0.106214	0	0.764748	0.00289476	0	0	0.742035	0	0	0	0.0414985	0.000852131	0	0	0	0	0	0	0	0.0142755	0	0	0	0	0	0
a.3.6	0	0	0	0	0	0	0.0284693	0	0	0	0	0	0	0	0	0.00525719	0.0139362	0.0201301	0.0371987	0.0134368	0	0.0153996	0	0	0	0.000891687	0	0	0	0	0.0337685	0	0.00657631	0	0.00309323	0	0.0161662	0.0105168	0	0	0	0	0.0318024	0.122522	0	0.0206324	0.0218267	0.00306839	0
a.30.1	0.060205	0.296728	0.0543717	0	0.0244602	0.0085124	0.0839637	0.0833115	0.051722	0.0264179	0	0.296766	0	0	0	0	0	0	0	0	0.307359	0.0328187	0.0692006	0	0.0533974	0	0.0752003	0.162064	0	0	0.0530967	0.0533465	0	0	0	0.0604558	0	0	0.300582	0	0.037751	0.056783	0	0.00484703	0	0	0	0	0
a.30.2	0.0706567	0.295898	0.0491	0	0.0263212	0.0183145	0.0976901	0.10258	0.0614711	0.0290743	0	0.31256	0	0	0	0	0	0	0	0.036946	0.32326	0.0386037	0.0890518	0	0.0652412	0	0.0752051	0.169838	0	0	0.0624746	0.0457151	0	0	0	0.0675931	0	0	0.301621	0	0.0400493	0.0665321	0	0	0	0	0	0	0
a.30.3	0	0.0953139	0	0	0	0	0	0	0	0	0.117037	0.0968636	0	0	0.0508251	0	0	0	0	0	0.103254	0	0	0	0	0	0.121238	0.0692957	0	0	0	0	0	0	0	0	0	0	0.0975245	0	0.127962	0	0	0	0	0	0.0787603	0	0.162888
a.30.4	0.0267365	0	0.0140889	0	0.00910153	0.00509867	0	0.069451	0	0.0101577	0	0	0	0.00537908	0	0	0.154034	0.00259589	0.0296607	0	0	0.116507	0	0.0011813	0	0	0	0	0	0	0	0.0127722	0	0	0	0	0.0878416	0.00756582	0	0	0.0556156	0	0	0.149652	0	0.160239	0	0	0
a.30.5	0	0	0	0	0	0.00491229	0	0	0	0	0	0	0.0218261	0	0	0	0.0177856	0	0.000387385	0.221504	0	0.0146353	0	0.0232808	0	0.00390588	0	0	0	0	0.0185935	0	0.00427415	0	0	0	0.00160089	0.0465951	0	0	0.00168337	0	0	0	0.0212128	0.0210349	0	0	0
a.30.6	0	0	0	0	0	0	0.00148301	0	0.039042	0	0.168172	0	0	0	0	0	0	0.0460943	0.0141501	0	0	0	0.00307956	0	0	0	0	0	0	0	0	0	0	0	0	0	0	0	0	0.270045	0	0.0482392	0	0	0	0	0.147952	0.104746	0.000471085
a.31.1	0	0	0.0385923	0	0.000554104	0.0250946	0.00914884	0	0	0.0053622	0	0	0.00419804	0	0.0601084	0	0	0.0153532	0.0361473	0	0	0.0489237	0.0103344	0.0174917	0	0.00919997	0	0	0	0.0142487	0	0.0377661	0	0	0	0	0	0.00601836	0	0	0	0	0	0.161747	0.0134616	0	0	0	0
a.31.3	0	0	0	0	0	0	0	0	0.175612	0	0.113396	0	0	0	0	0	0.0670697	0.0244629	0	0	0	0.0205146	0	0	0	0	0	0	0	0	0	0	0	0	0	0	0.122555	0.0305332	0	0.151449	0.103772	0.187143	0	0	0	0.0671638	0.127062	0.093429	0.149132
a.31.4	0	0	0	0.0316947	0	0	0	0	0	0	0	0	0.00564885	0.101147	0	0	0	0	0	0.0504932	0	0	0	0.0437207	0	0	0	0	0.195905	0	0	0	0.0336496	0	0	0	0	0	0	0	0	0	0	0	0.0229066	0	0	0	0
a.31.5	0	0	0	0.111591	0	0	0	0	0	0	0	0	0	0.254795	0	0	0	0	0	0.0126367	0	0	0	0.0100801	0	0	0	0	0.679584	0	0	0	0.0456148	0	0	0	0	0	0	0	0	0	0	0	0	0	0	0	0
a.31.6	0	0	0.00319997	0.0619609	0	0	0	0	0	0	0	0	0	0.150451	0.0361042	0	0	0	0	0.00438298	0	0	0	0	0	0	0.00174284	0	0.427181	0	0.333256	0.000305605	0.0250979	0	0	0	0	0	0	0	0	0	0	0	0	0	0	0	0
a.32.1	0	0	0	0.039795	0	0	0	0	0	0	0	0	0.0197813	0	0	0	0	0	0	0	0	0	0	0.0186905	0	0	0	0	0.0521939	0	0	0	0.610827	0	0	0	0	0.00213964	0	0	0	0	0	0	0.0313118	0	0	0	0
a.32.2	0.111236	0.00877827	0.177126	0.0178673	0.0510842	0.121429	0.0629404	0.0205537	0	0.0516101	0	0	0	0.00294925	0.0113135	0.0131073	0	0.00648989	0.0343501	0	0.00665581	0	0.0708211	0	0.037942	0	0.0317718	0.0654865	0	0	0.0569178	0.172508	0	0.00656735	0	0.0311199	0.00785545	0.00797307	0.00490359	0	0	0.0038621	0.0663531	0.0310998	0	0	0	0.0476152	0
a.32.3	0	0	0	0.0144203	0	0	0	0	0	0	0	0	0.0151545	0	0	0	0.0197843	0	0	0.125849	0	0	0	0.0183194	0	0.0231129	0	0	0	0.0219174	0	0	0	0.0104915	0	0	0	0.0163517	0	0	0	0	0	0	0.0355278	0.0248765	0	0	0
a.32.4	0	0	0	0.0206079	0	0	0	0	0	0	0	0	0.0310466	0	0.0296582	0	0	0	0	0.0142038	0	0	0	0.0579424	0	0.000982501	0	0	0	0	0	0	0.091528	0	0.0182843	0	0	0	0	0	0	0	0	0	0.396141	0	0	0	0
a.32.5	0	0.0943252	0	0	0	0	0	0	0	0	0.112005	0.0949995	0	0	0.0454479	0	0	0	0	0	0.102981	0	0	0	0	0	0.108927	0.0722441	0	0	0	0	0	0.00181754	0	0	0	0	0.0983785	0	0.121485	0	0	0	0	0	0.0670195	0	0.158625
a.32.6	0	0	0.0198774	0	0.00444312	0	0.00289587	0.0670995	0.00898164	0.00720957	0	0	0	0	0.0310261	0	0.0599401	0	0.0140383	0	0	0.0973179	0.00788634	0	0	0	0	0	0	0	0	0.0178977	0	0	0.0211901	0	0.00275004	0.0419905	0	0	0.0287773	0.00916382	0	0.152312	0	0.0595701	0	0.00927327	0
a.33.1	0.0442194	0	0	0	0.0108742	0.0453844	0.062821	0.000256474	0.0839009	0.0125933	0	0	0	0	0.0101865	0	0.00545306	0.0315332	0.0390962	0	0	0.011424	0.0640729	0	0.0429534	0	0	0	0	0	0	0	0	0	0.0547593	0	0.0628872	0	0	0.0909721	0	0.0823066	0	0.0951335	0	0.00628954	0.0283908	0.0245472	0
a.33.2	0.0349996	0	0	0	0	0.0784163	0.0609061	0.0144097	0	0	0	0	0	0	0.0257716	0.0519725	0	0	0.0150547	0	0	0.00834253	0.00350691	0	0.01691	0.00756938	0	0	0	0.00380185	0.00555259	0	0	0.0830173	0.0269261	0.0409379	0	0.00733096	0.00443376	0	0	0	0.21918	0.00785364	0	0	0	0.0128881	0
a.33.3	0	0	0	0	0	0.0138334	0	0.0114741	0.0171911	0	0.0541811	0	0	0	0	0	0.0703503	0.0181053	0.0043237	0.00172079	0	0.0276928	0.00171151	0	0	0	0	0	0	0	0	0	0	0	0	0	0.0488626	0.0223195	0	0.0649758	0.0479243	0.0192426	0	0.00776853	0	0.0682833	0.0736142	0.0129885	0.0546121
a.33.4	0	0	0	0	0	0	0	0	0.0190634	0	0.00234736	0	0	0	0.0343067	0	0	0	0	0.0165855	0	0	0	0.0100914	0	0.0269227	0	0	0	0.0183162	0	0	0.00858467	0	0.010988	0	0	0.0542332	0	0	0.038183	0.0211945	0	0	0	0	0	0	0.012854
a.33.5	0	0	0	0	0	0.00869453	0	0	0	0	0.00565048	0	0.039754	0	0	0	0.00227809	0	0	0.0515872	0	0	0.0102013	0.0439265	0	0	0	0	0	0	0	0	0	0	0	0	0	0.00360496	0	0	0.00200536	0	0	0	0.0161788	0	0.0143447	0	0.0351286
a.33.6	0.00858695	0	0	0	0	0	0.00746144	0	0.0270963	0	0.101419	0	0	0.0212482	0	0	0	0.0445558	0.0323121	0.0329837	0.00227125	0.0238368	0	0	0.071315	0	0	0	0	0	0	0	0	0	0	0	0.0271223	0.0652358	0.00384664	0.0238531	0.0207881	0.0250777	0	0	0	0	0.118453	0.00112485	0.128829
a.34.1	0.0368189	0	0.0279496	0.0116998	0	0.0237189	0.0219454	0.139179	0.0756918	0	0	0	0	0	0	0	0.237894	0	0.00165431	0	0	0.0331636	0.00667845	0	0	0	0	0	0	0	0	0.0288602	0	0	0	0	0.154122	0	0	0.005949	0.0546411	0.0779024	0	0.00732639	0	0.234368	0	0.0199971	0
a.34.2	0.00994348	0	0	0.000985352	0	0	0	0	0	0	0	0	0.0280622	0	0.000596251	0.00170074	0.0739493	0	0	0.0474521	0	0	0	0	0	0.0147555	0	0	0	0.0153762	0	0	0.00223756	0	0	0	0.0221683	0.0354771	0	0	0	0	0	0	0.0510605	0.0833368	0.000863082	0	0
a.34.3	0	0	0	0	0	0	0	0	0.0552052	0	0.0789376	0	0	0.0439612	0	0	0.0170335	0	0	0	0	0	0	0	0.0962683	0	0	0	0	0	0	0	0	0	0	0	0.0135098	0	0	0.0999274	0.0573949	0.0572698	0	0	0	0.0239817	0.118376	0.0476219	0.10355
a.34.4	0	0	0	0.0231588	0	0	0	0	0	0	0.0252134	0	0	0.131098	0	0	0	0	0	0.0203474	0	0	0	0	0	0	0	0	0.311989	0	0	0	0.00126341	0	0	0	0	0	0	0	0.0637668	0	0	0	0	0	0.11792	0	0.282548
a.34.5	0.0174214	0.0330614	0.0497829	0.00502942	0.100769	0.105701	0.0135913	0.0144638	0	0.105656	0	0.0246146	0	0	0	0.0113925	0	0	0	0	0.0277969	0.00679251	0.0690398	0	0	0.0250306	0.0898614	0.0303099	0	0.0210908	0.0469569	0.0505741	0	0.0152463	0.0454612	0.0541569	0	0	0.0355899	0	0	0	0.0192579	0	0	0	0	0	0
a.35.1	0.0162926	0	0.0412962	0	0.00946247	0.0377415	0.0221008	0.630259	0.138051	0.00854331	0	0	0	0	0	0.00701563	0.259195	0	0	0	0	0.00806338	0.0323146	0	0.00231275	0	0.0106461	0	0	0	0	0.0387863	0	0	0.00190848	0.0941395	0.109043	0	0	0	0.265657	0.137796	0	0.0378148	0	0.257685	0	0.00502569	0
a.35.2	0.0143763	0.0287833	0.0522663	0.00354876	0.108436	0.109563	0.0171088	0.015701	0	0.11278	0	0.0251756	0	0	0.00252326	0.0061467	0	0	0	0	0.0278408	0.00520578	0.0635288	0	0	0.0288529	0.0976345	0.0319844	0	0.022951	0.0466826	0.0486295	0	0.0128376	0.0459956	0.0568789	0	0	0.0289257	0	0	0	0.015656	0	0	0	0	0.00610559	0
a.35.3	0.0171352	0.029262	0.0474683	0.002516	0.111009	0.110466	0.0116745	0.01378	0	0.107398	0	0.0251902	0	0	0.00610411	0.00502107	0	0	0	0	0.0256282	0.00666542	0.0692044	0	0	0.0255664	0.0897344	0.0309649	0	0.0208179	0.0492028	0.0491081	0	0.0131969	0.0489799	0.0617456	0	0	0.0300142	0	0	0	0.0131782	0	0	0	0	0	0
a.35.4	0.0618873	0.000275976	0.0335164	0	0.0438945	0.0067479	0.0446938	0	0	0.0437707	0	0	0	0.125311	0	0	0	0.0257354	0.0447264	0	0.000221712	0	0.0142073	0	0.315602	0	0.0242638	0	0	0	0	0.0299591	0	0.00114076	0	0.00413675	0.00900462	0.0377319	0	0.004582	0	0.000357896	0.0295196	0.00378524	0	0	0.00152694	0.0246623	0
a.35.5	0	0	0	0	0	0	0	0	0.00818404	0	0.050835	0	0	0	0	0	0.0281332	0.00973448	0.00492831	0.0106113	0	0.02318	0.00987289	0	0	0	0	0	0	0	0	0	0	0	0	0	0.00539942	0.0330131	0	0.0530654	0.035815	0.010514	0	0	0	0.0225398	0.0569307	0.000189812	0.037465
a.36.1	0	0	0	0	0	0	0	0.153821	0	0	0.00646922	0	0	0.0377802	0	0.000595838	0.309557	0	0.00285381	0.00292895	0	0	0	0.0163477	0.0651499	0	0	0	0	0	0	0	0.00566675	0	0	0	0.101828	0.043109	0	0	0.103581	0	0	0	0	0.31445	0	0	0.0164058
a.36.2	0.036022	0	0.0547813	0	0.0199382	0.0580145	0.0633868	0	0	0.0174016	0	0	0	0	0.0537332	0.112919	0	0.0134856	0.029255	0	0	0.040109	0.00566943	0	0.015029	0.0264894	0.0123321	0	0	0.0241537	0.0189972	0.0444496	0	0.191187	0.043937	0.0237976	0	0.00908248	0	0	0	0	0.301815	0.00452758	0	0	0	0	0
a.36.3	0	0	0	0	0	0	0	0	0	0	0.0166271	0	0	0	0	0	0.00927742	0	0	0	0	0	0	0.0146666	0	0	0.016121	0	0	0	0.0177217	0	0.00995158	0.00152245	0	0.00575137	0	0	0	0	0	0	0	0	0.0114983	0.00620297	0.0218081	0	0.00854677
a.37.2	0	0	0.0248416	0	0.00130698	0.0212206	0	0	0	0	0	0	0.00961754	0	0.0571624	0	0	0.00364409	0.0280574	0.000702736	0	0.0322694	0.00461766	0.0164017	0	0.0111858	0	0	0	0.00992397	0	0.0186196	0.00622462	0	0	0	0	0	0	0	0	0	0	0.131119	0.0381044	0	0	0	0
a.37.3	0	0	0.0352279	0	0	0.0213589	0	0	0	0	0	0	0	0	0.0530981	0	0	0.00208537	0.0193794	0	0	0.0351916	0.00767254	0.0137559	0	0.0100381	0	0.000482166	0	0.014994	0	0.0356743	0	0	0	0	0	0	0	0	0	0	0	0.125994	0.0161822	0	0	0	0
a.37.6	0.0514576	0	0.0218006	0	0.0378396	0.0283083	0.0347678	0.0252464	0.0364519	0.0374904	0	0	0	0	0	0	0.0241722	0.0235783	0.0490124	0	0	0.101362	0.0721329	0	0	0	0	0	0	0	0	0.0206694	0	0	0.0681225	0	0.037565	0	0	0	0.0132538	0.0405054	0	0.127282	0	0.0248496	0.0132238	0.0290145	0
a.38.1	0.024876	0	0	0	0	0.0656413	0.0371804	0	0.190915	0	0.00730021	0	0	0	0	0	0.041115	0.000191916	0	0	0	0.00623973	0.0613014	0	0.0441857	0	0	0	0	0	0	0	0	0	0	0	0.0627275	0	0	0.0639925	0	0.199582	0	0	0	0.0458492	0.0438086	0.0670499	0
a.38.3	0	0	0	0	0	0.0137614	0	0.0133111	0.0229259	0	0.0192154	0	0	0	0	0	0.0155116	0	0	0.0131563	0	0.0370203	0.000247449	0.00493879	0	0	0	0	0	0	0	0	0	0	0	0.00417682	0	0	0	0.0395556	0.0565095	0.0254016	0	0	0	0.0145318	0.0437257	0	0.0299475
a.38.5	0.0128433	0	0	0	0	0	0	0.0180259	0.0247902	0	0.0751305	0	0	0	0	0	0	0.0897909	0.0661459	0.0110831	0	0	0	0	0.00347701	0	0.00133701	0	0	0	0	0	0	0.0094751	0	0	0	0.0557574	0	0.0576072	0.0338341	0.0218436	0	0	0.0305872	0	0.062268	0.0124342	0.129162
a.39.2	0.0287759	0	0.0200524	0	0.00831701	0	0	0.0117654	0	0.0114017	0	0	0	0	0.0114343	0	0	0	0	0	0	0	0	0.0264345	0	0	0	0	0	0	0	0.0226864	0	0	0.0133577	0	0	0	0	0	0	0	0	0	0.0836937	0	0	0	0
a.39.3	0	0	0	0	0	0	0	0.106621	0	0	0.107832	0	0	0	0	0	0.297144	0.0271843	0.0117854	0	0	0	0	0	0	0	0	0	0	0	0	0	0	0	0	0	0.14397	0	0	0	0.21665	0	0	0.0084424	0	0.306067	0.0769392	0	0.152543
a.4.1	0	0	0	0	0	0	0	0	0.0473167	0	0.185501	0	0	0	0	0	0	0.0506304	0.0216955	0	0	0	0.00951145	0	0	0	0	0	0	0	0	0	0	0	0	0	0.00177665	0	0	0.295488	0	0.0495273	0	0	0	0	0.158785	0.116852	0.0056435
a.4.2	0.104631	0.0316318	0.0811921	0.00487261	0.677908	0.0734348	0.0460346	0.00656462	0.0105581	0.683512	0	0.0288062	0	0	0.0133394	0	0	0	0	0	0.0303446	0	0.0855475	0	0.0531329	0.0109799	0.106966	0.0438878	0	0.0088829	0.0339137	0.0826197	0	0.0100649	0.0472532	0.0171044	0	0	0.0308196	0	0	0.00863238	0.0227336	0.0199479	0	0	0	0.00138398	0
a.4.4	0.00806901	0	0	0.000410003	0	0.0560329	0.0262729	0	0.167253	0	0.00632258	0	0	0	0	0	0.0344234	0	0	0	0	0.00579235	0.0542518	0	0.0306533	0	0	0	0	0	0	0.006275	0	0	0	0	0.0494204	0	0	0.0516265	0	0.170724	0	0	0	0.0357106	0.0350223	0.0627314	0
a.4.5	0.0177791	0	0.0076768	0	0	0	0.0272462	0	0.0529133	0	0.150967	0	0	0	0	0	0	0.0755563	0.0352069	0	0	0.0108224	0	0	0.0267478	0	0	0	0	0	0	0.00434499	0	0	0	0.00287651	0.0224072	0	0	0.294204	0	0.0535727	0	0.00416888	0	0	0.191957	0.170189	0.0277059
a.4.6	0	0	0	0.00905579	0.0112502	0	0	0	0.0351844	0.00876665	0.173143	0	0	0	0	0	0	0.0137994	0	0	0	0	0	0	0	0	0	0	0	0	0	0	0	0	0	0	0	0	0	0.292199	0	0.0367188	0	0	0	0	0.0783232	0.161873	0.00939373
a.40.1	0	0.0580067	0	0.0387247	0	0	0	0	0	0	0	0.0521451	0	0.150973	0	0.0506825	0	0	0	0	0.0628445	0	0	0	0	0	0	0.0187574	0.311898	0	0	0	0.00204736	0.0264569	0	0	0	0	0.0538271	0	0	0	0.00490807	0	0	0	0	0	0
a.5.1	0	0	0	0.0347004	0	0	0	0	0	0	0	0	0.019234	0	0	0	0	0	0	0.00579834	0	0	0	0.0313344	0	0	0	0	0.0441162	0	0	0	0.637285	0	0	0	0	0.0155259	0	0	0	0	0	0	0.037486	0	0	0	0
a.5.3	0	0	0	0.0300541	0	0	0	0	0	0	0	0.0067247	0.111473	0	0.018807	0	0	0.0361234	0	0	0	0	0	0.0645248	0	0.0159305	0	0	0	0.0170019	0	0	0.0179162	0	0.0365731	0.0196421	0.0282088	0.0453623	0	0	0	0	0	0.0376257	0.193679	0	0	0.0323589	0.0212045
a.5.4	0.010908	0.293209	0.019605	0	0.0119926	0	0.0382729	0	0.0846482	0.0165886	0	0.379169	0	0	0	0	0	0.000833592	0	0	0.322613	0.00592677	0.0815377	0	0.0388748	0	0.0372784	0.159672	0	0	0	0.0195344	0	0	0.0435217	0.0502287	0.191688	0.00468993	0.303016	0.050051	0	0.0868853	0.0382652	0.0716061	0	0	0	0.119449	0
a.5.5	0.0411206	0	0.0868589	0	0.0697011	0.0947455	0.0373303	0	0	0.0697101	0	0	0	0	0.0111048	0.0110028	0	0.00962204	0.0469614	0	0	0.117368	0.0446011	0	0.0189873	0	0	0	0	0	0.0366108	0.0766994	0	0.017654	0.148188	0	0	0.0164878	0	0	0	0	0.0343795	0.22335	0	0	0	0	0
a.5.6	0.0466102	0	0.0257959	0.0012469	0.029638	0.0217773	0.0312726	0.141824	0.194248	0.0298723	0.11196	0	0	0	0	0	0	0.0270036	0	0	0	0	0.0190814	0	0.0436075	0	0.0484939	0	0	0	0	0.0211516	0	0.01096	0	0.0494727	0.0649599	0	0	0.278397	0.0233475	0.197784	0.00600948	0	0	0	0.0793305	0.117354	0
a.6.2	0.0642472	0	0.0597794	0	0.0097564	0.0253349	0.0413529	0.0622574	0	0.0120854	0	0.056698	0	0	0.00727898	0.00921869	0	0.0814037	0.0655011	0	0.000287974	0.169502	0.00356153	0	0.0454151	0	0	0.000348323	0	0	0.037624	0.0569912	0	0.0158831	0.0853799	0.148564	0.0473452	0.0560671	0	0	0	0	0.0721423	0.265355	0	0.000398992	0	0.0514822	0
a.6.3	0.0721294	0	0.0658985	0	0.0700057	0.0374196	0.0586611	0.0255946	0	0.0705581	0	0	0	0.00859988	0.0172028	0.000873682	0.00422313	0.0256631	0.0544249	0	0	0.122883	0.0868522	0	0.0672707	0	0	0.0100601	0	0	0	0.0579131	0	0.0144321	0.0574801	0.0547743	0.0319075	0.0164609	0	0	0	0	0.0107144	0.229315	0	0.0108266	0	0.0129499	0
a.6.4	0.0651147	0.291536	0.0497492	0	0.0449608	0	0.0147376	0	0	0.0445056	0	0.300124	0	0	0.119138	0	0	0	0	0	0.315649	0	0.0136031	0	0	0	0.0881574	0.704379	0	0	0.047069	0.0463643	0	0	0.0135831	0.0317711	0	0	0.300335	0	0	0	0	0	0	0	0	0	0
a.6.5	0.0933297	0.00621096	0.033565	0	0.0263769	0.0226392	0.0224301	0.11808	0.0185197	0.0284407	0	0.00451224	0	0	0.0114905	0.0250304	0.0102039	0.000409302	0.0346729	0	0.00835741	0.0191445	0.0944505	0	0.0170794	0	0.0241534	0.0305047	0	0	0	0.0268658	0	0.0264051	0	0.787025	0	0	0.00744037	0	0.0296716	0.0191261	0.0216402	0	0	0.0146199	0	0.0314589	0
a.6.6	0.0394328	0.0159631	0.00768111	0	0	0.00775906	0.0243869	0.0374297	0.00557514	0	0	0.012899	0	0	0	0.0579833	0.0440582	0.0626876	0.0891028	0	0.0143578	0.0415311	0.00477144	0	0	0.0221312	0	0.0212325	0	0.0270341	0	0.0131124	0	0.0397237	0.0520011	0.0322728	0.05822	0.0181409	0.0147399	3.82734e-05	0	0.00915112	0.046506	0.188333	0	0.0441522	0	0.0228628	0
a.7.1	0.109897	0.0373742	0.0884724	0	0.0512693	0.0450127	0.731395	0.0257369	0.0614158	0.0525775	0	0.0377835	0	0	0.00742861	0	0	0.0311616	0.0708342	0	0.0476872	0.0115032	0.0951877	0	0.149318	0	0.0115007	0.0186077	0	0	0.0122397	0.0830194	0	0	0.0416207	0.0252465	0.0170027	0	0.0388687	0	0	0.0678688	0.0510799	0.0565007	0	0	0	0	0
a.7.2	0	0	0	0	0	0	0	0	0	0	0.272455	0	0	0	0	0	0.0185821	0.0102723	0	0	0	0	0	0	0	0	0	0	0	0	0	0	0.000350961	0	0	0	0.017564	0	0	0.00745388	0.275849	0	0	0	0	0.0148844	0.151769	0	0.316741
a.7.4	0.00874754	0	0.0301981	0	0	0.0338688	0.00759549	0	0.00261121	0	0	0	0	0	0	0.0202848	0	0.0174059	0.0461544	0	0	0.191585	0.0499853	0	0.012705	0.00862772	0	0.0128463	0	0.0137692	0	0.0235254	0	0.00503462	0	0	0.00304812	0.0510253	0	0	0.0442288	0.00251501	0.00338525	0.19571	0	0	0	0	0.0225191
a.7.5	0.182815	0.0141359	0.616334	0	0.105388	0.0543348	0.0949588	0.0432521	0.0167534	0.10484	0	0.01253	0	0.00267241	0.0349134	0	0	0.00634564	0.0377986	0	0.0164414	0.0092912	0.0820781	0	0.0607598	0	0.0857049	0.0518197	0	0	0.110347	0.589576	0	0	0.0620127	0.0364378	0	0.0117928	0.0142517	0	0	0.0157291	0.0229497	0.0791995	0	0	0	0.032848	0
a.7.6	0.0712788	0.0405838	0.0777882	0	0.0339564	0.031677	0.498369	0.0130906	0.0399002	0.0373724	0	0.035425	0	0	0	0	0	0.00729944	0.0308907	0	0.0394955	0.00601586	0.063265	0	0.0936245	0	0.000485004	0.0226923	0	0	0.00505544	0.0808995	0	0	0.0196013	0.0117781	0.00912902	0	0.0388038	0	0	0.0443116	0.0349204	0.0295629	0	0	0	0	0
a.8.1	0	0	0	0.00137692	0	0.0160608	0.00690289	0	0	0	0	0	0	0	0.0282849	0.184674	0	0.00175883	0.0291285	0	0	0	0.00464149	0.130321	0	0.13925	0.00422465	0	0	0.131028	0.0290923	0	0	0.118781	0.0395416	0	0	0	0	0	0	0	0.109044	0	0.0052232	0	0	0	0
a.8.2	0	0	0	0.0639515	0	0	0	0	0	0	0	0	0.0135649	0.124389	0	0	0	0	0	0.0472993	0	0	0	0.0161066	0	0	0	0	0.384573	0	0	0	0.130576	0	0	0	0	0.0117128	0	0	0	0	0	0	0.00588527	0	0	0	0
a.8.3	0	0	0	0	0	0	0	0.0171838	0	0	0	0	0.045114	0	0	0	0.054954	0	0	0.0393942	0	0	0	0.0163681	0	0	0	0	0	0	0	0	0.0119581	0	0	0	0.0129703	0.00994594	0	0.00394729	0.00667594	0	0	0	0	0.0666748	0.0108752	0	0.0217293
a.8.5	0	0	0	0	0	0	0	0.0135668	0	0	0	0	0.0966217	0	0	0	0.0461136	0.0450823	0	0.0327944	0	0	0	0.0100335	0	0	0	0	0	0	0	0	0.0085267	0	0.0348729	0.0107961	0.0635898	0.0630842	0	0	0.00148136	0	0	0	0	0.0627	0.00322801	0.0264032	0.0720703
a.8.6	0.00591314	0	0.0112293	0	0.0198177	0.0531479	0.05506	0.0878698	0.0592499	0.0216163	0	0.0465947	0	0	0	0.00347701	0.0535325	0.0589311	0.0179982	0	0	0.0935356	0.0588043	0	0	0.075541	0	0	0	0.0704079	0	0.0071551	0	0	0.134922	0.124991	0.0878324	0.0203502	0	0.00259214	0.018512	0.0654244	0.0504918	0.141383	0	0.0538386	0	0.024608	0.00337799
a.9.1	0.0495342	0	0	0.00395885	0	0.0335308	0.0478917	0.0495861	0.051896	0	0.0360284	0	0	0.0290386	0	7.52631e-06	0.0406635	0.0720865	0.0822613	0	0	0.0808652	0.0201892	0	0.0909042	0	0	0	0	0	0.000333485	0	0	0	0.0342353	0	0.0544407	0	0	0.0687644	0.00962017	0.0498906	0	0.0227992	0	0.0339167	0.0189501	0.0262294	0
a.9.3	0	0	0	0.101978	0	0	0	0	0	0	0	0	0.0503316	0.278736	0	0	0	0	0	0.0163999	0	0	0	0.000851022	0	0	0	0	0.789965	0	0	0	0.0528514	0	0	0	0	0.0356994	0	0	0	0	0	0	0	0	0	0	0
a.9.4	0.106669	0.0314823	0.083535	0	0.0420631	0.0408178	0.730726	0.0205608	0.0587587	0.0478258	0	0.0934725	0	0	0	0	0	0.0922994	0.0651942	0	0.042339	0.00315859	0.0850269	0	0.151606	0	0.00483977	0.0152612	0	0	0.00470385	0.0805611	0	0	0.095666	0.0735776	0.07822	0.033912	0.034992	0	0	0.0660204	0.0941745	0.101809	0	0	0	0.0325221	0
a.9.5	0	0	0	0	0	0	0	0.014537	0.120136	0	0.126514	0	0	0	0	0	0.0339323	0.0827359	0	0	0	0	0	0	0	0	0	0	0	0	0	0	0	0	0.0207561	0	0.127148	0.0511947	0	0.160788	0.0941668	0.127159	0	0.0177253	0	0.0411854	0.153676	0.132293	0.183316
a.9.6	0	0	0	0.0127863	0	0	0	0	0	0	0.113331	0	0.00327245	0	0.353963	0	0	0.0612399	0	0	0	0	0	0	0	0	0.074126	0.010226	0	0	0.0389639	0	0	0	0.227103	0.0169575	0.0254315	0.0245547	0	0	0.158394	0	0	0.0275699	0	0	0.0517073	0.00209887	0.24871
a12.5	0	0	0	0.0247533	0	0	0	0	0	0	0	0	0.0353908	0	0	0	0	0	0	0.808998	0	0	0.00223202	0.012412	0	0	0	0	0.0201295	0	0	0	0.0122972	0	0	0	0	0	0	0	0	0	0	0	0.00543872	0.00363007	0	0	0
b.1.1	0	0	0	0.0628885	0	0	0	0	0	0	0	0	0.713849	0	0	0	0	0	0	0.0296115	0	0	0	0.0546969	0	0	0	0	0.00750188	0	0	0	0.0342849	0	0	0	0	0	0	0	0	0	0	0	0.0550019	0	0	0	0
b.1.2	0.0148026	0.00294655	0.00688789	0.00715685	0	0.00155678	0	0.100816	0	0	0	0	0	0	0.0646233	0	0.224946	0	0	0	0	0.00724948	0.0152737	0	0	0	0.0354855	0.0533708	0	0	0.000999344	0.00154088	0	0	0.0121778	0.0369946	0.132252	0	0	0	0.0853499	0	0	0	0	0.22785	0	0	0.0106236
b.1.3	0	0	0	0.0538511	0	0	0	0	0	0	0.0448359	0	0.0151179	0.10827	0	0	0	0.00401378	0	0.0269511	0	0	0	0.0202449	0	0	0	0	0.342125	0	0	0	0.00309432	0	0	0	0	0	0	0	0.0856696	0	0	0	0	0	0.087151	0	0.291763
b.1.4	0	0	0	0.0415686	0	0	0	0	0	0	0	0	0	0.119519	0.00210966	0.0476798	0	0	0	0	0	0	0	0	0	0.109536	0	0	0.348416	0.106577	0.00156474	0	0.0241941	0.0337156	0	0	0	0.00246816	0	0	0	0	0.0409353	0	0	0	0	0	0
b.1.5	0	0	0	0	0	0	0	0	0.121866	0	0.252241	0	0	0	0	0	0	0.0798124	0	0	0	0	0	0	0.0112501	0	0	0	0	0	0	0	0	0	0	0	0.066144	0	0	0.567441	0	0.119516	0	0	0	0	0.275333	0.218367	0.0161722
b.1.6	0.00682385	0.67505	0.0205189	0	0.0315598	0	0.0406318	0	0	0.028029	0	0.702147	0	0	0	0	0	0	0	0	0.716201	0.0119847	0.0348439	0	0.00954841	0	0.0988981	0.294474	0	0	0.0390772	0.0143764	0	0	0	0.00442323	0	0	0.692441	0	0	0	0	0.000598221	0	0	0	0	0
b.1.7	0	0	0	0.0102401	0	0	0	0	0	0	0.00423418	0	0.00160126	0	0	0.0192016	0	0.00598189	0.0203858	0.0169874	0	0.00684595	0	0.0134896	0	0	0	0.000494175	0	0	0	0	0	0.0277353	0	0	0	0.0275635	0	0	0	0	8.798e-05	0	0.00207507	0	0	0	0.016186
b.1.8	0	0	0	0.110762	0	0	0	0	0	0	0	0	0	0.278598	0	0	0	0	0	0.0146973	0	0	0	0.00962185	0	0	0	0	0.763617	0	0	0	0.0581887	0	0	0	0	0	0	0	0	0	0	0	0	0	0	0	0
b.1.9	0	0	0	0	0	0	0	0.000983388	0	0	0.106703	0	0	0.0256173	0	0	0.01843	0	0	0.00184933	0	0	0	0	0.030065	0.00305214	0	0	0	0.00120701	0	0	0.00092811	0	0	0	0.00696496	0.0078118	0	0	0.136387	0	0	0	0	0.0156736	0.059093	0	0.165069
b.2.1	0.00702382	0	0.0356467	0	0.0129209	0.0155335	0.0428602	0.024854	0.0119708	0.00986722	0	0	0	0	0	0.0381424	0.0012686	0	0.00776049	0	0	0.0198209	0.0469755	0	0	0.0143149	0	0	0	0.0140872	0	0.0339057	0	0.0634335	0.00827023	0.0596947	0	0	0	0	0	0.0117419	0.0759564	0.0103568	0	0	0	0	0
b.2.2	0	0	0	0.060012	0	0	0	0	0	0	0	0	0.755518	0	0	0	0	0	0	0.0310702	0	0	0	0.0555192	0	0	0	0	0.00386973	0	0	0	0.0465352	0	0	0	0	0	0	0	0	0	0	0	0.0533452	0	0	0	0
b.2.4	0	0	0	0.0149554	0	0	0	0	0	0	0	0	0.0190703	0	0	0	0	0	0	0.248154	0	0	0	0.0353601	0	0.0220703	0.00200024	0	0	0.0179316	0.00674298	0	0.0378969	0	0	0	0	0	0	0	0	0	0	0	0.0259607	0	0	0	0
b.2.5	0	0	0	0.0134821	0.0108374	0.0236848	0.0060288	0	0	0.00773077	0	0	0	0.346533	0	0	0	0	0	0	0	0	0	0	0.325208	0	0	0	0.329583	0	0	0	0	0	0	0	0	0	0	0.0122122	0	0	0	0	0	0	0	0	0
b.2.6	0.0314396	0.00618034	0.0345021	0	0.00583696	0	0.285839	0	0	0.00946511	0.0566722	0.000252471	0	0	0	0	0	0.0471643	0.0128469	0	0.00164507	0	0.0220206	0	0.0647492	0	0	0.00490041	0	0	0	0.036195	0	0	0	0	0.0247062	0	0.00678666	0	0.0532525	0	0	0	0	0	0.105855	0.0033888	0.233534
b.2.7	0	0	0	0.00443827	0	0	0	0	0	0	0.0837841	0	0	0.123248	0	0	0	0.00564216	0	0.0242972	0	0	0	0	0	0	0	0	0.377361	0	0	0	0	0	0	0	0	0.0197598	0	0	0.103459	0	0	0	0	0	0.1808	0	0.316115
b.2.8	0	0	0	0	0	0	0	0	0	0	0.120099	0.00459116	0.0147874	0.0471537	0	0	0	0.0474992	0	0.0205221	0	0.0122103	0	0	0.0469082	0	0.00917182	0	0	0	0.0029904	0	0.00874295	0	0.0173905	0.0247603	0.0247363	0.0505734	0	0.106633	0.0863998	0	0	0	0	0	0.0642299	0.101126	0.167356
b.3.1	0	0	0	0.0171142	0	0	0	0	0	0	0	0	0.0168144	0	0	0	0	0	0	0.24668	0	0	0	0.0417215	0	0.0267349	0.0115964	0	0	0.0246775	0.00696627	0	0.0425481	0	0	0	0	0	0	0	0	0	0	0	0.025574	0	0	0	0
b.3.2	0	0	0	0	0	0	0	0.0321755	0	0	0.0105837	0	0.0487043	0	0	0	0.0952145	0	0.000591532	0.0397232	0	0	0	0.0393143	0	0	0	0	0	0	0	0	0.0150976	0	0	0.00359244	0.0341532	0	0	0	0.016073	0	0	0	0	0.0975226	0.0115488	0	0.0375031
b.3.4	0	0	0	0.0290113	0	0	0	0	0	0	0	0	0.0299577	0	0	0	0	0	0	0.00592934	0	0	0	0.0283499	0	0	0	0	0.0517643	0	0	0	0.741527	0	0	0	0	0.0095717	0	0	0	0	0	0	0.0372325	0	0	0	0
b.3.5	0	0	0	0.0263109	0	0	0	0	0	0	0.136388	0	0	0.121258	0	0	0	0	0	0.00540315	0	0	0	0	0	0	0	0	0.341484	0	0	0	0.0244609	0	0	0	0	0	0	0	0.0980344	0	0	0	0	0	0.110573	0	0.138038
b.3.7	0	0	0	0.0241126	0	0	0	0	0	0	0	0	0.0597537	0	0	0	0	0	0	0.013201	0	0	0	0.0480967	0	0	0	0	0	0	0	0	0.0403856	0	0	0	0	0	0	0	0	0	0	0	0.723127	0	0	0	0
b.3.8	0	0	0	0.0149179	0	0	0	0	0	0	0.0322053	0	0	0.13736	0	0	0	0	0	0.0236803	0	0	0	0	0	0	0	0	0.32732	0	0	0	0.00540504	0	0	0	0	0	0	0	0.0625656	0	0	0	0	0	0.127749	0	0.297282
b.4.1	0	0	0	0	0	0.0165956	0.0273637	0.0351433	0.114744	0	0.0381309	0	0	0	0	0	0.0399157	0.0401306	0.0188188	0	0	0.00407259	0.0194812	0	0.0482894	0	0	0	0	0	0	0	0	0	0	0	0.0954141	0	0	0.121669	0.0210825	0.115695	0	0.00308001	0	0.0439075	0.065505	0.041311	0.00779134
b.4.2	0	0	0	0.0360841	0	0	0	0	0	0	0	0	0.0253638	0	0	0	0	0	0	0.00193212	0	0	0	0.0310742	0	0	0	0	0.0543031	0	0	0	0.644144	0	0	0	0	0.00919379	0	0	0	0	0	0	0.0380081	0	0	0	0
b.4.3	0	0	0	0.0194594	0	0	0	0	0	0	0	0	0.0387939	0	0	0	0	0	0	0.00628073	0	0	0	0.025599	0	0	0	0	0.0585322	0	0.00777356	0	0.86333	0	0	0	0	0.0124685	0	0	0	0	0	0	0.0339647	0	0	0	0
b.4.5	0.102765	0.035135	0.0785837	0	0.0846134	0.0661731	0.09403	0.0402288	0.0613376	0.0862927	0	0.0301088	0	0	0.00127853	0	0	0	0.0249913	0.00491499	0.0422398	0.0400612	0.716064	0	0.0752099	0	0.0565378	0.0141016	0	0	0.0376027	0.0732366	0	0.0022331	0.0425104	0.0930334	0.0448448	0	0.0428342	0	0	0.0614535	0.00794164	0.0437485	0	0	0	0.0105085	0
b.4.7	0	0	0	0	0	0	0	0	0.13958	0	0.294416	0	0	0	0	0	0	0.0855023	0	0	0	0	0	0	0.0176826	0	0	0	0	0	0	0	0	0	0	0	0.0736502	0	0	0.664647	0	0.140226	0	0	0	0	0.307923	0.256895	0.0163869
b.4.9	0	0	0	0.0685647	0	0	0	0	0	0	0	0	0.647709	0	0	0	0	0	0	0.0271344	0	0	0	0.0557065	0	0	0	0	0.000106319	0	0	0	0.0260409	0	0	0	0	0	0	0	0	0	0	0	0.0527635	0	0	0	0
b.5.1	0	0.0721521	0	0.00600504	0.0822026	0	0	0	0	0.0785658	0	0.0627245	0	0	0.0214321	0.00878856	0	0	0	0	0.0660525	0	0	0.0203245	0	0.181742	0.0379927	0.0414142	0	0.183622	0.0115539	0	0	0.023434	0	0	0	0	0.0665407	0	0	0	0	0	0.0146372	0	0	0	0
b.5.4	0	0.063062	0	0	0.0169936	0.000740784	0	0	0	0.0149342	0	0.0623045	0	0	0	0.0988377	0	0	0	0	0.0697423	0.0119353	0.00736495	0.00795969	0	0.354902	0	0.0272066	0	0.347555	0.0130033	0	0	0.0806179	0	0	0	0	0.0691171	0	0	0	0.0940024	0	0	0	0	0	0
b.5.6	0	0	0	0.0522039	0	0	0	0	0	0	0	0	0.767729	0	0	0	0	0	0	0.0364002	0	0	0	0.0527091	0	0	0	0	1.22832e-05	0	0	0	0.0487762	0	0	0	0	0	0	0	0	0	0	0	0.0529081	0	0	0	0
b.5.8	0	0	0	0	0	0.0227627	0.00995895	0	0	0	0	0	0	0	0.0330115	0.197103	0	0.00740018	0.0340009	0	0	0	0.00793627	0.136519	0	0.151003	0.00299854	0	0	0.142437	0.0342829	0	0	0.122447	0.0399993	0	0	0	0	0	0	0	0.113651	0	0.00961827	0	0	0	0
b.5.9	0	0	0	0.0670519	0	0	0	0	0	0	0	0	0.678147	0	0	0	0	0	0	0.026881	0	0	0	0.0550685	0	0	0	0	0	0	0	0	0.0236397	0	0	0	0	0	0	0	0	0	0	0	0.0524571	0	0	0	0
b.6.1	0	0	0	0.0746612	0	0	0	0	0	0	0	0	0.0460566	0	0.00236359	0	0	0	0	0.0381627	0	0	0	0.0591249	0	0.00768012	0	0	0.0397707	0.00313047	0	0	0.108209	0	0	0	0	0.00659322	0	0	0	0	0	0	0.078786	0	0	0	0
b.6.2	0	0.290273	0.00944353	0	0.011297	0.0100119	0.0104923	0	0	0.0117567	0	0.297801	0	0	0	0.077524	0	0	0	0	0.303821	0.0178524	0.0397704	0	0	0.0510582	0.0159541	0.150757	0	0.0552983	0.0265302	0.00589948	0	0.107734	0	0.0110864	0	0	0.298688	0	0	0	0.235981	0.025212	0	0	0	0	0
b.6.3	0	0	0	0	0.116519	0.0251498	0	0	0	0.114646	0	0	0.00589714	0	0.0232281	0	0	0	0	0.0155163	0	0	0	0.0104143	0	0.0293004	0.0229253	0.00250979	0.004702	0.0258776	0.0276814	0.00108483	0.0859732	0	0.000174474	0.0472637	0	0.00665681	0	0	0	0	0	0	0	0	0	0	0
b.6.6	0	0.657589	0.0189404	0	0.0292256	0	0.041506	0	0	0.0271797	0	0.67347	0	0	0.00444914	0	0	0	0	0	0.692495	0.0138532	0.0303621	0	0.01147	0	0.0937933	0.283257	0	0	0.035921	0.0135404	0	0	0	0	0	0	0.666641	0	0	0	0	0	0	0	0	0	0
b.6.7	0	0	0	0	0.0028409	0	0	0	0	0.0057399	0	0	0	0	0.00534826	0.0509051	0	0	0	0	0	0	0	0.0992438	0	0.607689	0	0	0	0.603921	0	0	0	0.0396455	0	0	0	0	0	0	0	0	0.00360607	0	0	0	0	0	0
b.6.9	0	0	0	0.110037	0	0	0	0	0	0	0	0	0	0.248495	0	0	0	0	0	0.0145031	0	0	0	0.0103158	0	0	0	0	0.664534	0	0	0	0.0461686	0	0	0	0	0	0	0	0	0	0	0	0	0	0	0	0
b.7.1	0	0.0285961	0.0204466	0	0.01766	0.0396153	0.0645424	0	0	0.0244302	0	0.0279315	0	0.00142252	0.0851954	0.0682564	0	0.00988166	0.0411755	0	0.0340039	0.002672	0	0	0.0137716	0.00721515	0.0422564	0.0169356	0	0.0107127	0.0351336	0.0213041	0	0.166503	0.00604929	0.072216	0	0.0101055	0.0329013	0	0	0	0.198011	0	0	0	0	0	0
b.7.2	0	0	0	0.05616	0	0	0	0	0	0	0	0	0.0156767	0.156688	0	0.145859	0	0	0	0.0121312	0	0	0	0.150913	0	0.0701157	0	0	0.326457	0.0686817	0	0	0.0275697	0.0545115	0	0	0	0	0	0	0	0	0	0	0	0	0	0	0
b.7.3	0	0.0432401	0	0.00916291	0	0	0	0	0	0.000813212	0	0.0344753	0	0.0267787	0	0.0759669	0	0	0	0	0.0352845	0	0	0.0619026	0	0.270676	0	0.00346057	0.0655633	0.269957	0	0	0	0.0358588	0	0	0	0	0.0378674	0	0	0	0.0106111	0	0	0	0	0	0
b.7.4	0	0	0.00282751	0	0	0.00409855	0	0	0	0	0	0	0.0294707	0	0.0343264	0.154178	0	0	0	0	0	0	0	0.0538741	0	0.053855	0.0342357	0	0.101072	0.0580022	0	0.000768366	0	0.0861102	0.045318	0	0	0	0	0	0	0.000386662	0.0593511	0	0.011331	0	0	0	0
b.7.5	0	0	0	0	0	0	0	0	0	0	0	0	0.0034501	0	0.00391766	0.167439	0	0	0	0	0	0	0	0.159739	0	0.334321	0.00150686	0	0	0.322453	0	0	0	0.156617	0	0	0	0	0	0	0	0	0.13015	0	0.024526	0	0	0	0
b.7.6	0	0.276736	0	0	0.00753145	0	0	0	0	0.0091975	0	0.285697	0	0	0	0.15211	0	0	0.00233128	0	0.293122	0.00752438	0	0	0	0	0.0154234	0.146886	0	0	0.0271263	0.00169645	0	0.106964	0	0	0	0	0.281731	0	0	0	0.149529	0	0	0	0	0	0
b.7.7	0	0	0	0.0213982	0	0	0	0	0	0	0	0	0.0396852	0	0.0469141	0.0200718	0	0	0	0.0295375	0	0	0	0.0361419	0	0	0	0.00247804	0.0174108	0.0014389	0.019841	0	0.284685	0.0249598	0	0	0	0.0399809	0	0	0	0	0	0	0.0388598	0	0	0	0
b.7.8	0	0	0	0.0352266	0	0	0	0	0	0	0	0	0.0013854	0.0111344	0.0430573	0.0447847	0	0	0	0	0	0	0	0.0261997	0	0.0440254	0.0160139	0	0.12086	0.0483979	0	0	0.0221078	0.0216331	0.00549981	0	0	0	0	0	0	0	0.0182867	0	0.0378665	0	0	0	0
b.8.1	0	0.0310879	0	0	0	0	0	0	0	0	0	0.0276923	0	0	0	0.100339	0	0	0	0.386913	0.0338442	0.00996301	0	0	0	0.106579	0	0.0111282	0	0.100121	0	0	0	0.0639033	0	0	0	0	0.0319328	0	0	0	0.0314037	0	0	0	0	0	0
b.8.2	0	0	0	0.0701622	0	0	0	0	0	0	0	0	0	0.135956	0	0	0	0	0	0.0198361	0	0	0	0.0910574	0	0.279215	0	0	0.293289	0.276416	0	0	0.00549831	0	0	0	0	0.00193507	0	0	0	0	0	0	0.00131777	0	0	0	0
b.8.3	0	0	0	0	0	0	0	0	0.0585972	0	0.309072	0	0	0	0	0	0	0.0818635	0.016391	0	0	0	0	0	0	0	0	0	0	0	0	0	0	0	0	0	0.0174455	0.0165423	0	0.34556	0.106764	0.0587132	0	0	0	0	0.217553	0.161913	0.167569
b.8.4	0.0456839	0.0328203	0.0114001	0	0	0.00191945	0.116679	0.00592367	0.00653653	0	0	0.0270118	0	0	0.000886112	0.0328672	0.0223626	0.0413103	0.0657368	0	0.0331372	0.052608	0.0277404	0	0.0298348	0	0	0.0142129	0	0	0.0161043	0.0145246	0	0	0.0207867	0.0199236	0.0151931	0.00340553	0.0351766	0.00744289	0	0.00819028	0.0397648	0.0395909	0	0.0213431	0	0	0
c	0	0.06983	0	0	0.0194661	0.00216604	0	0	0	0.0190906	0	0.0647109	0	0	0	0.0967365	0	0	0	0	0.0723078	0.0137981	0.00513107	0.00852314	0	0.332716	0	0.0318136	0	0.326257	0.0126256	0	0	0.0826529	0	0	0	0	0.0766141	0	0	0	0.0880302	0	0	0	0	0	0
c.10.1	0	0	0	0.0632365	0	0	0	0	0	0	0	0	0.730557	0	0	0	0	0	0	0.0316035	0	0	0	0.0552967	0	0	0	0	0.00244085	0	0	0	0.0330287	0	0	0	0	0	0	0	0	0	0	0	0.051028	0	0	0	0
c.10.3	0	0.190102	0	0	0.00314646	0	0	0	0	0.002161	0	0.183167	0	0	0	0.0687635	0	0	0	0	0.198599	0	0.00688141	0	0	0.0388508	0.0122316	0.0965899	0	0.0348579	0.0171467	0	0	0.0978198	0	0.000562722	0	0	0.190589	0	0	0	0.194236	0	0	0	0	0	0
c.10.5	0.0125961	0.00844262	0.000279891	0.0168158	0	0.00515705	0	0	0	0	0	0	0	0.018748	0.0133111	0.111858	0	0	0	0	0.00217061	0	0	0.0512071	0	0.0143455	0.0141749	0	0.147392	0.0120496	0	0.000554092	0.0116912	0.0724793	0.0242762	0	0	0	0.00451492	0	0	0	0.0684171	0	0	0	0	0	0
c.10.7	0	0	0	0	0	0	0	0	0	0	0.0772021	0	0	0.0302674	0	0	0	0	0	0.00897862	0	0	0	0	0.0215106	0	0.00556953	0	0	0	0	0	0	0	0	0	0	0	0	0.0598247	0.0616649	0	0	0	0	0	0.030944	0.0164414	0.054618
c.10.8	0	0	0	0.0150684	0	0	0	0	0.00472566	0	0.0337744	0	0	0.0336254	0	0	0	0.0217344	0.0196592	0	0	0	0	0	0	0.0168935	0	0	0.137266	0.0200067	0	0	0	0	0	0	0.0146549	0	0	0.0161187	0.0850683	0.000201393	0	0	0.00136177	0	0.0559383	0	0.106631
c.11.1	0	0	0	0.0234147	0	0	0	0	0	0	0	0	0.019668	0	0	0.0357834	0	0	0	0.00155241	0	0	0	0.0862963	0	0.0985406	0.0100883	0	0	0.0941233	0	0	0.00908941	0.0644155	0	0	0	0	0	0	0	0	0.0337587	0	0.034884	0	0	0	0
c.11.5	0	0	0	0	0	0	0	0.00295355	0	0	0	0	0	0	0	0.204922	0.00109721	0	0.00932582	0	0	0	0	0.100177	0	0.101842	0	0	0	0.100116	0.00722141	0	0.0074323	0.097599	0	0	0	0.0141967	0	0	0	0	0.0694479	0.0443897	0	0	0	0	0
c.11.6	0.0183659	0	0.0378412	0	0.036009	0.042188	0	0	0	0.0375294	0	0	0.0247251	0	0	0.010375	0	0	0.00475797	0	0	0.0356042	0.0148598	0.0151495	0	0	0	0	0	0	0.0149432	0.0470906	0	0	0.0671271	0	0	0	0	0	0	0	0.000780199	0.0854012	0	0	0	0	0
c.11.7	0	0	0	0.0239974	0	0	0	0	0	0	0	0	0.0581271	0	0	0	0	0	0	0.0148225	0	0	0	0.0486046	0	0	0	0	0	0	0	0	0.0397533	0	0	0	0	0	0	0	0	0	0	0	0.736563	0	0	0	0
c.12.1	0	0	0	0	0	0.00300399	0	0	0	0	0	0	0.042535	0	0	0	0.00817458	0	0	0.0545803	0	0.00251869	0.00384788	0.0412189	0	0	0	0	0	0	0	0	0	0	0	0	0	0.00372117	0	0	0.00404392	0	0	0	0.0241567	0.00467586	0.0110272	0	0.0369418
c.12.2	0	0	0	0	0	0.00546965	0	0	0	0	0	0	0	0	0	0.0272036	0	0	0.020831	0	0	0	0	0	0	0	0	0	0	0	0	0	0	0.0469001	0	0.0293867	0	0.000512635	0	0	0	0	0.057209	0.0689667	0	0	0	0	0
c.12.3	0	0	0	0	0	0	0	0	0	0	0	0	0	0	0	0.0125041	0	0	0	0	0	0	0	0	0	0	0	0	0	0	0	0	0	0.0413351	0	0	0	0.00418807	0	0	0.00265477	0	0.0278732	0	0	0	0	0	0
c.12.4	0	0	0	0	0	0.0128513	0	0.00689922	0.0317467	0	0	0	0	0	0	0.000778617	0.0204878	0.0468198	0.060004	0.00845454	0	0.117962	0.0402102	0.00616316	0.000649612	0.0167103	0	0	0	0.0111133	0	0	0	0.0159809	0	0.0216284	0.0147898	0.0089284	0	0.0343633	0.00115088	0.0359725	0	0.0121954	0	0.0248375	0.00658298	0	0
c.12.6	0	0	0	0	0	0.0105803	0	0	0	0	0.00192838	0	0.0396512	0	0	0	0.00954643	0	0	0.0557797	0	0.0058659	0.00549813	0.0424184	0	0	0	0	0	0	0	0	0	0	0	0	0	0.0083411	0	0	0.00430214	0	0	0	0.0201062	0.00962718	0.0200221	0	0.041217
c.13.1	0.00333731	0	0	0	0.0175998	0	0	0	0.00385625	0.0133663	0	0	0	0	0.0101243	0	0	0	0.00650007	0	0	0.081348	0	0	0	7.54129e-05	0	0	0	0	0	0	0.000244849	0	0	0	0	0.00764563	0	0	0.029366	7.44139e-05	0	0.0695903	0.00700176	0	0	0	0
c.13.10	0	0	0	0.0532714	0	0	0	0	0	0	0	0	0.0573863	0	0	0.00815564	0	0	0	0.0469998	0	0	0	0.0335457	0	0	0.00353999	0	0.00381085	0	0	0	0	0	0	0	0	0.0125138	0	0	0	0	0	0	0.130591	0	0	0	0
c.13.12	0	0	0	0	0	0	0	0.0299747	0	0	0.0163772	0	0.0353008	0	0	0	0.0545935	0	0	0.0298728	0	0	0	0.0454791	0	0	0	0	0	0	0	0	0	0	0	0	0.0438709	0	0	0.0196151	0.00313366	0.00117906	0	0	0.0284433	0.0686079	0.0474368	0.0175554	0.0642037
c.13.13	0.0100541	0	0	0.00863931	0	0	0	0	0	0	0	0	0.0247655	0	0.000799535	0.000458916	0.0668211	0	0	0.0379376	0	0	0	0	0	0.0106501	0	0	0	0.0114697	0	0	0	0	0	0	0.0208868	0.0340232	0	0	0	0	0	0	0.0453774	0.0770307	0	0	0
c.13.14	0	0	0	0	0	0.00502954	0	0.00350548	0.0160898	0	0.0527616	0	0	0	0	0	0.0579006	0.0114226	0	0.00321798	0	0.0232108	0.00331475	0	0	0	0	0	0	0	0	0	0	0	0	0	0.0441818	0.0205023	0	0.062814	0.0515428	0.0207	0	0.00318048	0	0.0569605	0.0706036	0.0117546	0.0462324
c.13.2	0.00188307	0	0	0	0.0178691	0.00190794	0	0	0.00112931	0.0117265	0	0	0	0	0.00859048	0	0	0	0.00372008	0	0	0.0753994	0	0	0	0	0	0	0	0	0	0	0	0	0	0	0	0.00930688	0	0	0.0286276	0	0	0.0668634	0.0118846	0	0	0	0
c.13.3	0	0	0	0	0	0	0	0	0	0	0	0	0.0590799	0	0.0108527	0	0	0	0	0.0653979	0	0	0	0.253961	0	0.0872956	0	0	0	0.0880224	0	0	0.0137271	0	0.00280653	0	0	0	0	0	0	0	0	0	0.172229	0	0	0	0
c.13.4	0.0324456	0	0.0127582	0	0	0.00132854	0	0.0218914	0	0	0	0	0.0344562	0	0	0	0.0120806	0	0	0.0256475	0	0	0	0.0371041	0.0214486	0	0	0	0	0	0	0.0150077	0	0	0.0249553	0	0	0	0	0	0	0	0	0	0.0515549	0.0160591	0	0	0
c.13.6	0	0	0	0.017312	0	0	0	0	0.0121529	0	0.00345761	0	0.0133133	0	0	0	0	0	0	0.00711621	0	0	0	0.0499268	0	0.0132243	0	0	0	0.011631	0	0	0	0	0	0	0	0	0	0.00334149	0	0.0146684	0	0	0.119356	0	0.00311025	0	0
c.13.7	0	0	0	0	0	0.001216	0	0	0	0	0	0	0.0523738	0	0.00548569	0	0	0	0	0.0302546	0	0	0.0186715	0.0699629	0	0.025876	0	0	0	0.0235536	0	0	0.0262179	0	0.0075285	0	0	0	0	0	0	0	0	0	0.219309	0	0	0	0
c.13.8	0	0	0	0	0	0.0058063	0.0175952	0.0970447	0	0	0	0	0	0	0	0	0.254278	0	0.000432902	0	0	0.0316769	0	0	0	0	0	0	0	0	0	0	0	0	0.0249255	0	0.138755	0	0	0	0.0263613	0	0	0.0624891	0	0.257673	0	0.0146393	0
c.13.9	0	0	0.00212015	0	0	0.0130692	0.0183222	0.121662	0.0104345	0	0	0	0	0.000304276	0	0	0.33691	0	0	0	0	0.0643544	0	0	0	0	0	0	0	0	0	0.00988474	0	0	0.0181486	0	0.189702	0	0	0	0.0495199	0.0119424	0	0.100536	0	0.336646	0	0.0292071	0
c.14.10	0	0	0	0	0	0	0	0	0	0	0	0	0	0	0	0.00379762	0	0	0	0	0	0	0	0	0.0170321	0	0	0	0	0	0	0	0	0.0498368	0	0.00151301	0	0.00175234	0	0	0	0	0.0471135	0	0	0	0	0	0
c.14.11	0	0	0	0.0522637	0	0	0	0	0	0	0	0	0.0634183	0	0.00390905	0.00473513	0	0	0	0.0541721	0	0	0	0.0357463	0	0	0.00294321	0	0.00968377	0	0	0	0.00161292	0	0	0	0	0.0156424	0	0	0	0	0	0	0.132672	0	0	0	0
c.14.12	0	0	0	0	0	0	0	0.0146057	0	0	0	0	0.0456913	0	0	0	0.0525881	0	0	0.0371211	0	0	0	0.0134984	0	0	0	0	0	0	0	0	0.0109841	0	0	0	0.0126328	0.0119285	0	0.00331821	0.00598046	0	0	0	0	0.0588866	0.00406802	0	0.0213387
c.14.13	0	0	0	0	0	0	0	0.0207248	0	0	0	0	0.0504315	0	0	0	0.0545576	0	0.0035252	0.0426038	0	0	0	0.0128164	0	0	0	0	0	0	0	0	0.0153532	0	0	0	0.0123485	0.00900589	0	0.00287475	0.0029916	0	0	0	0	0.0640644	0.00866243	0	0.0151018
c.14.14	0	0	0	0	0	0	0	0	0.0189641	0	0.0213919	0	0	0	0	0	0	0	0	0.0110771	0	0	0	0.00332361	0.00108465	0.00634056	0	0	0	0.00440262	0	0	0	0	0	0	0.0220393	0	0	0.0344272	0.0234607	0.0217713	0	0	0.00783136	0	0.045783	0.0333086	0.0310236
c.14.3	0	0	0	0	0	0	0	0	0.0240297	0	0	0	0.0289153	0	0	0	0	0	0	0.249872	0	0	0.00555398	0	0	0	0	0	0	0	0	0	0	0	0	0	0	0.000946244	0	0.00483772	0	0.0237877	0	0	0.0109614	0	0	0.0463155	0
c.14.4	0	0	0	0	0	0.00397187	0.0207588	0.0393699	0.0088409	0	0.0071058	0	0	0	0	0	0.0197883	0.0119557	0.035547	0	0	0.0352648	0	0.00429687	0	0	0	0	0	0	0	0	0	0	0.00349643	0	0.0250807	0	0	0.00472269	0.0390437	0.00847951	0	0.111669	0	0.0179467	0	0.0388823	0
c.14.5	0	0	0	0	0.00743989	0.00370222	0.0608051	0.0595167	0.0772715	0.0116514	0.0213398	0	0	0.0405069	0	0	0.0410222	0	0	0	0	0.0271733	0.00315402	0	0.175793	0	0	0	0	0	0	0	0	0	0	0	0.0669832	0	0	0.027574	0.00378763	0.0828362	0	0	0	0.043675	0.0136876	0	0
c.14.6	0.0059452	0	0.0129982	0	0	0.0295817	0	0.0637201	0.0148164	0	0	0	0	0	0	0.0607151	0.0179418	0.0022874	0.0208939	0	0	0.0103238	0	0	0.016664	0.0101473	0.00896906	0	0	0.00685708	0.00913803	0.0108595	0	0.0805972	0.0288145	0.0468302	0	0	0	0	0.0315762	0.0142562	0.144718	0.00711719	0	0.0211779	0.00269801	0	0
c.14.8	0.13434	0	0.0996848	0	0.0731674	0.050034	0.148315	0.0495706	0.0452383	0.0757084	0	0	0	0	0	0	0	0.024914	0.0624654	0	0	0.0883799	0.0929175	0	0.0580234	0	0.00180609	0.00650024	0	0	0.014795	0.0936617	0	0	0.0336099	0.0733148	0.0159653	0	0	0	0	0.0426099	0.0412927	0.135406	0	0	0	0.00501515	0
c.14.9	0.0395444	0	0	0.0002	0.0128015	0	0	0.00272726	0.0104196	0.0058105	0	0	0.0354435	0	0.00686381	0	0	0	0	0.00657617	0	0	0	0.0297126	0.0103184	0	0.00821812	0	0	0	0	0.00359918	0	0	0.00828353	0	0	0	0	0	0	0.00966051	0	0	0.0442032	0	0	0	0
c.2.1	0	0	0	0.0467294	0	0	0	0	0	0	0	0	0.0388198	0.0695024	0	0.0136515	0	0	0	0.0032707	0	0	0	0.0128713	0	0	0	0	0.214387	0	0	0	0.34947	0.000814235	0	0	0	0	0	0	0	0	0	0	0	0	0	0	0
c.2.3	0.00763238	0.679147	0.0184769	0	0.035802	0	0.0409233	0	0	0.0328942	0	0.709969	0	0	0.00523193	0	0	0	0	0	0.723479	0.0112288	0.038304	0	0.0133266	0	0.0959814	0.294646	0	0	0.035895	0.0163118	0	0	0	0.00236812	0	0	0.701508	0	0	0	0	0	0	0	0	0	0
c.2.4	0	0.0351172	0.0579506	0.0202899	0	0.0365381	0	0	0	0	0	0.0312443	0	0	0	0.0103462	0	0	0.00142814	0	0.0323186	0	0	0	0	0	0	0.0300988	0	0	0.0119051	0.0543138	0	0.0150618	0	0.0191448	0	0.0144657	0.0345834	0	0	0	0.0160638	0	0	0	0	0.140454	0
c.2.6	0	0	0	0	0	0	0	0.281751	0.028669	0	0.000485228	0	0	0	0	0	0.654498	0.0054545	0.0152845	0	0	0.0360154	0	0	0	0	0	0	0	0	0	0	0	0	0	0.00337076	0.297305	0.00811764	0	0	0.169148	0.0288777	0	0.0344262	0	0.665649	0.0135014	0	0.00775707
c.2.7	0.726205	0.00589461	0.159009	0	0.103736	0.0570972	0.0881757	0.0171927	0.0624833	0.107364	0	0	0	0	0.0388557	0	0	0	0.0125745	0	0.00599938	0	0.0868291	0	0.085397	0	0.118628	0.0587715	0	0	0.0505078	0.157772	0	0	0.036086	0.0722246	0	0	0.00860888	0	0	0.0573625	0.00229941	0.0296215	0	0	0	0.0228434	0
c.3.2	0.00671629	0.684819	0.021737	0	0.0362647	0	0.0397552	0	0	0.0318323	0	0.717855	0	0	0.00870404	0	0	0	0	0	0.732081	0.0115324	0.036261	0	0.00835369	0	0.103643	0.29833	0	0	0.0390226	0.0204601	0	0	0	0.00393117	0	0	0.699266	0	0	0	0	0	0	0	0	0	0
c.3.3	0	0	0	0.112407	0	0	0	0	0	0	0	0	0.000824006	0.0323683	0.0227289	0	0	0	0	0.0552932	0	0	0	0.0145153	0	0	0.00430305	0	0.0954009	0	0.00232428	0	0.132936	0	0	0	0	0.00219358	0	0	0	0	0	0	0	0	0	0	0
c.3.6	0	0	0	0.000852308	0	0.0104055	0.00694838	0	0	0	0	0	0	0	0.0243001	0.184879	0	0.00918873	0.0334826	0	0	0	0.00558842	0.13368	0	0.13683	0.00191029	0	0	0.131975	0.0274143	0	0	0.122008	0.0358883	0	0	0	0	0	0	0	0.103654	0	0.00977617	0	0	0	0
c.3.9	0	0	0	0.0219502	0	0	0	0	0	0	0.0258079	0	0	0.133548	0	0	0	0	0	0.023673	0	0	0	0	0	0	0	0	0.325868	0	0	0	0.00335603	0	0	0	0	0	0	0	0.0646795	0	0	0	0	0	0.120079	0	0.296135
c.4.1	0	0	0	0.0754261	0	0	0	0	0	0	0	0	0.00574976	0	0.0403553	0	0	0	0	0.0342476	0	0	0	0.0331228	0	0	0.028598	0	0.0713458	0	0.0278124	0	0.195041	0	0	0	0	0.0151931	0	0	0	0	0	0	0	0	0	0	0
c.4.3	0	0	0	0	0	0	0	0	0	0	0	0	0	0	0	0.021763	0	0	0	0	0	0	0	0	0	0	0	0	0	0	0	0	0	0.0599537	0	0.00233641	0	0.00761357	0	0	0	0	0.0548838	0	0	0	0	0	0
c.4.4	0	0	0	0.034896	0	0	0	0	0	0	0	0	0.0137952	0.106019	0	0.0020965	0	0	0	0.055007	0	0	0	0.0403198	0	0	0	0	0.214008	0	0	0	0.0446331	0	0	0	0	0	0	0	0	0	0	0	0.0257898	0	0	0	0
c.4.5	0	0	0	0	0	0	0	0	0	0	0	0	0	0	0	0.019418	0	0	0	0	0	0	0	0	0	0	0	0	0	0	0	0	0	0.055249	0	0.00506907	0	0.00618341	0	0	0	0	0.0475937	0	0	0	0	0	0
c.4.6	0	0	0	0.0301775	0	0	0	0	0	0	0	0	0.0533168	0	0	0	0	0	0	0.0175821	0	0	0	0.0511522	0	0	0	0	0	0	0	0	0.0393842	0	0	0	0	0	0	0	0	0	0	0	0.718508	0	0	0	0
c.4.7	0	0.504208	0.00779864	0	0.0245801	0	0.0185253	0	0	0.0247215	0	0.52148	0	0	0	0	0	0	0	0	0.533479	0	0.0125651	0	0.000169098	0	0.0725362	0.221763	0	0	0.0178986	0.00722435	0	0	0	0	0	0	0.508567	0	0	0	0	0	0	0	0	0	0
c.5.5	0	0	0	0.110255	0	0	0	0	0	0	0	0	0	0.271595	0	0	0	0	0	0.0154634	0	0	0	0.00993715	0	0	0	0	0.742043	0	0	0	0.0520608	0	0	0	0	0	0	0	0	0	0	0	0	0	0	0	0
c.5.6	0	0	0	0.112329	0	0	0	0	0	0	0	0	0	0.265145	0	0	0	0	0	0.0122871	0	0	0	0.00917375	0	0	0	0	0.734027	0	0	0	0.0541743	0	0	0	0	0	0	0	0	0	0	0	0	0	0	0	0
c.5.7	0	0	0	0.0175051	0.00799328	0.0293121	0.0010768	0	0	0.00760436	0	0	0	0.340825	0	0	0	0	0	0	0	0	0	0	0.315085	0	0	0	0.325333	0	0	0	0	0	0	0	0	0	0	0.0091824	0	0	0	0	0	0	0	0	0
c.5.9	0	0	0	0.00867132	0	0	0	0.0120868	0	0	0.00910851	0	0.0206479	0	0	0	0	0	0	0.0477801	0	0	0	0.0225798	0	0.0237407	0.0109489	0	0	0.0192308	0	0	0	0	0	0	0	0.0538354	0	0	0.00302404	0	0	0	0	0	0	0.00225279	0
c.6.3	0	0	0	0.0139032	0	0	0	0	0	0	0	0	0.00359382	0	0	0	0	0	0.00274403	0.110205	0	0.00345606	0	0.0273343	0	0.0416997	0	0	0	0.0465894	0	0	0.0599523	0.0206201	0	0	0	0.0337587	0	0	0	0	0	0	0.0196054	0	0	0	0
c.6.4	0.0284606	0	0	0	0	0.000724277	0.0761226	0	0.182647	0	0.0552841	0	0	0.00597623	0	0	0.00885134	0.00188053	0	0	0	0.00413673	0.0640772	0	0.0799726	0	0	0	0	0	0	0	0	0	0.00459734	0	0.104268	0	0	0.173623	0	0.195265	0	0	0	0.00242266	0.0860254	0.0860132	0
c.6.5	0	0	0	0.0889959	0	0	0	0	0	0	0.0172725	0	0.0632284	0	0	0.0210772	0.0356689	0	0	0.0315504	0	0.00555304	0	0.164313	0	0	0	0	0	0	0	0	0.0400419	0.00691411	0	0	0	0.0224524	0	9.39999e-05	0	0	0	0	0.0411776	0.0447648	0.0298512	0	0.00776046
c.6.6	0.0432055	0	0.0302264	0.000984155	0.0282883	0.0226945	0.0330913	0.148151	0.192261	0.0308161	0.109125	0	0	0	0	0	0	0.0324284	0	0	0	0	0.0194418	0	0.0479054	0	0.054502	0	0	0	0	0.0269475	0	0.0071973	0	0.0533729	0.0602692	0	0	0.27307	0.0252458	0.199032	0.00310853	0	0	0	0.0782326	0.117781	0
c.6.7	0	0	0	0.0310913	0.0187688	0	0	0	0	0.018539	0	0	0.137832	0	0.125414	0	0	0	0	0.000651365	0	0	0	0.0218655	0	0.00385607	0.028172	0.040529	0	0.00409234	0.0439584	0	0.0722884	0	0.0360593	0	0	0	0	0	0	0	0	0	0.0545453	0	0	0	0
c.7.2	0	0	0	0.0283859	0	0	0	0	0	0	0.132894	0	0	0.119713	0	0	0	0	0	0.00535685	0	0	0	0	0	0	0	0	0.335114	0	0	0	0.0203313	0	0	0	0	0	0	0.00201963	0.0916775	0	0	0	0	0	0.108697	0	0.130077
c.7.4	0.00743009	0.69598	0.0186989	0	0.0344993	0	0.041543	0	0	0.0296825	0	0.728087	0	0	0.00488382	0	0	0	0	0	0.742194	0.00903793	0.0367891	0	0.0128856	0	0.0990536	0.302968	0	0	0.0383708	0.0202723	0	0	0	0.000866577	0	0	0.710003	0	0	0	0	0	0	0	0	0	0
c.7.5	0	0	0	0.0284576	0	0	0	0	0	0	0	0	0.498759	0	0	0	0	0	0	0.0141388	0	0	0	0.0305802	0	0	0	0	0	0	0	0	0.00331418	0	0	0	0	0	0	0	0	0	0	0	0.0132529	0	0	0	0
c.7.9	0	0	0	0	0	0.00963384	0	0.00573661	0	0	0	0	0	0	0.00651904	0.709475	0	0.0223241	0.0464059	0	0	0	0	0	0	0.0519527	0	0	0	0.0535943	0.00157269	0	0	0.25865	0.00534026	0.0192461	0	0.0151104	0	0	0	0	0.14634	0	0	0	0	0	0
c.8.3	0.0184687	0.00119026	0.00262595	0	0.00348515	0.0467452	0.0435929	0	0	0.00304326	0	0	0	0	0	0	0	0.0171971	0.0322506	0	0.00223633	0	0.023951	0	0	0	0	0.00376821	0	0	0	0.0029001	0	0	0	0.0607988	0	0.00136611	0.00656928	0	0	0	0.0035079	0	0	0	0	0.0305746	0
c.8.6	0.0130997	0.702393	0.0182834	0	0.0378622	0	0.0427051	0	0	0.0360415	0	0.739326	0	0	0.00555536	0	0	0	0	0	0.756548	0.0100674	0.0391312	0	0.0172561	0	0.108952	0.30592	0	0	0.0379685	0.0173379	0	0	0	0.0049321	0	0	0.723309	0	0	0	0	0.00385138	0	0	0	0	0
c.8.7	0	0	0.035087	0	0	0.0281782	0.00125527	0	0	0.000849289	0	0	0.00640668	0	0.060103	0	0	0.0147778	0.0307195	0	0	0.0406191	0.0118936	0.0141189	0	0.0113821	0	0.00207806	0	0.0144952	0	0.0317021	0	0	0	0	0	0.00782927	0	0	0	0	0	0.155682	0.0104866	0	0	0	0
c.8.8	0.0279186	0	0	0	0.00353568	0.0122202	0	0.143881	0	0	0	0	0	0	0.0896447	0	0.299218	0	0	0	0	0.0034358	0.0169088	0	0	0	0.0551773	0.0605608	0	0	0.00882573	0	0	0	0.0243261	0.0514099	0.186837	0	0	0	0.108674	0	0	3.77681e-06	0	0.316998	0	0	0.0224405
c.8.9	0	0	0	0.0313684	0.00761796	0	0	0	0	0.0100529	0	0	0.122837	0	0.122734	0	0	0	0	0.00125997	0	0	0	0.0176483	0	0	0.0188772	0.0423573	0	0	0.0320518	0	0.0556224	0	0.038484	0	0	0.00141562	0	0	0	0	0	0	0.0453567	0	0	0	0
c.9.1	0	0	0	0.0604903	0	0	0	0	0	0	0	0	0.684419	0	0	0	0	0	0	0.02663	0	0	0	0.0531206	0	0	0	0	0	0	0	0	0.0347105	0	0	0	0	0	0	0	0	0	0	0	0.0482288	0	0	0	0
c.9.2	0.0924517	0.0300582	0.0953817	0	0.0436617	0.046977	0.16	0.00920693	0.0596679	0.0440287	0	0.0298311	0	0.0454014	0.0245063	0	0	0.0207301	0.0567436	0	0.0373883	0	0.0601768	0	0.156678	0	0.0117944	0.0130549	0	0	0.0216679	0.0944627	0.00660618	0	0.0249052	0.0229285	0.0157188	0	0.030174	0	0	0.0611891	0.0178855	0.0492377	0	0	0	0	0
c.9.3	0.0629314	0	0.0491038	0	0.0220427	0.0152823	0.0908663	0.0829226	0.387078	0.0252996	0	0	0	0.0201631	0	0	0	0.0191166	0.0265338	0	0	0	0.0600085	0	0.0991709	0	0.0241676	0	0	0	0	0.0605275	0	0	0.00955696	0.0176825	0.0838794	0	0	0.0569456	0.00982609	0.393293	0.00537431	0.00648636	0	0	0.0180291	0.0448368	0
c.9.4	0	0	0	0.0580024	0	0	0	0	0	0	0	0	0.739746	0	0	0	0	0	0	0.0357024	0	0	0	0.0527404	0	0	0	0	0	0	0	0	0.0396334	0	0	0	0	0	0	0	0	0	0	0	0.0529528	0	0	0	0
c.9.5	0	0	0	0.109712	0	0	0	0	0	0	0	0	0	0.277655	0	0	0	0	0	0.0226495	0	0	0	0.00413093	0	0	0	0	0.777322	0	0	0	0.0577488	0	0	0	0	0	0	0	0	0	0	0	0	0	0	0	0
c.9.6	0	0	0	0.0310142	0.0244454	0	0	0	0	0.0195357	0	0	0.141003	0	0.137719	0	0	0	0	0.00266899	0	0	0	0.0196009	0	0.00343429	0.0291024	0.0455428	0	0.00206643	0.0417733	0	0.0744517	0	0.0446128	0	0	0.00682842	0	0	0	0	0	0	0.0519228	0	0	0	0
c.9.8	0.0153096	0.296139	0.0172585	0	0.01597	0	0.0374245	0	0.0861594	0.0198367	0	0.388131	0	0	0	0	0	0.0104586	0	0	0.328552	0.00563525	0.0832745	0	0.0426932	0.00275422	0.0386174	0.163716	0	0	0	0.0158224	0	0	0.0526561	0.0420887	0.198993	0.00645324	0.306105	0.0525964	0	0.0930766	0.03861	0.0734357	0	0	0	0.119966	0
c.9.9	0	0	0	0	0	0	0.00461249	0	0.0381677	0	0.183948	0	0	0	0	0	0	0.0549775	0.0178098	0	0	0	0.00203294	0	0	0	0	0	0	0	0	0	0	0	0	0	0.00299498	0	0	0.286551	0	0.0430828	0	0	0	0	0.160149	0.118177	0.00492631
cs	0.0451715	0	0.0393779	0	0.046508	0.0444539	0.037868	0.0179925	0	0.0498974	0	0	0	0	0.0129682	0.0613754	0	0.0132487	0.0433362	0	0	0.0449366	0.0197506	0	0.0308867	0	0	0	0	0	0.00275859	0.0328246	0	0.137111	0.0148916	0.0700679	0	0	0	0	0	0	0.232507	0.0124176	0	0	0	0.000906662	0
m	0.0265789	0	0.0137854	0	0.0192582	0	0.028476	0	0	0.0201951	0	0	0	0	0	0.0607599	0	0.0153245	0.039234	0	0	0.00739897	0	0	0.0172656	0	0	0	0	0	0	0.0168967	0	0.116769	0	0.0237672	0	0	0	0	0	0	0.171517	0	0	0	0	0	0
[truncated: 292 more columns]

## Sheet: Supp. Table S4
Table S4. Genetic distance of genotypes based on SNPs calculated in TASSEL.
Taxa	a-1-1	a-1-2	a-1-3	a-1-4	a-1-5	a-10-1	a-10-2	a-10-3	a-10-4	a-10-6	a-11-1	a-11-2	a-11-3	a-11-4	a-11-5	a-11-6	a-12-1	a-12-2	a-12-3	a-12-4	a-12-6	a-13-1	a-13-2	a-13-3	a-13-4	a-13-5	a-13-6	a-14-1	a-14-2	a-14-3	a-14-4	a-14-5	a-14-6	a-15-1	a-15-2	a-15-3	a-15-4	a-15-5	a-15-6	a-16-1	a-16-2	a-16-3	a-16-4	a-16-5	a-16-6	a-17-1	a-17-2	a-17-3	a-17-4
a-1-1	0	0.278035	0.25457	0.270776	0.269653	0.278145	0.270307	0.283237	0.273961	0.270946	0.286881	0.289919	0.297921	0.284844	0.281081	0.287018	0.290766	0.299802	0.286536	0.293832	0.283563	0.279942	0.270404	0.284778	0.27709	0.294645	0.26524	0.27413	0.302282	0.292702	0.275388	0.253449	0.300379	0.282743	0.285122	0.284435	0.290335	0.292068	0.278643	0.28798	0.290381	0.276784	0.29325	0.287337	0.282832	0.294411	0.284715	0.287567	0.296732
a-1-2	0.278035	0	0.265738	0.262573	0.271109	0.287461	0.271635	0.280988	0.286075	0.272794	0.281393	0.182923	0.293913	0.279378	0.276995	0.282208	0.281898	0.300339	0.289551	0.281666	0.176825	0.268885	0.268975	0.275883	0.28146	0.284503	0.261024	0.231992	0.295417	0.282453	0.269375	0.263549	0.284985	0.277258	0.286835	0.286606	0.291072	0.292348	0.175257	0.286011	0.280852	0.289016	0.29135	0.281711	0.274701	0.286392	0.281706	0.292969	0.286243
a-1-3	0.25457	0.265738	0	0.262663	0.263201	0.27204	0.263645	0.271551	0.271688	0.264352	0.277887	0.278204	0.291914	0.27188	0.271692	0.277601	0.280066	0.286785	0.274403	0.280528	0.272402	0.267832	0.26241	0.272758	0.27476	0.28218	0.263007	0.264997	0.289537	0.280724	0.258521	0.187993	0.284937	0.269305	0.2731	0.282349	0.282933	0.280861	0.267143	0.28294	0.275062	0.273734	0.28003	0.270682	0.270463	0.284845	0.274417	0.278398	0.286822
a-1-4	0.270776	0.262573	0.262663	0	0.264863	0.26844	0.269422	0.271818	0.269129	0.266328	0.261419	0.275722	0.262447	0.253132	0.264176	0.267407	0.267728	0.28207	0.271182	0.259934	0.270215	0.262542	0.266783	0.25178	0.279286	0.271928	0.262811	0.26061	0.25342	0.270036	0.262738	0.260269	0.261412	0.259807	0.273016	0.279253	0.276027	0.274487	0.264097	0.268634	0.266828	0.272016	0.27711	0.280658	0.252405	0.27165	0.264639	0.275723	0.272023
a-1-5	0.269653	0.271109	0.263201	0.264863	0	0.2757	0.276703	0.283871	0.280365	0.184068	0.289227	0.28321	0.296596	0.28221	0.281904	0.286454	0.291616	0.301055	0.288405	0.286602	0.278542	0.278665	0.268995	0.280988	0.282578	0.284882	0.266094	0.273523	0.298135	0.283322	0.276245	0.261404	0.294114	0.276436	0.282803	0.291427	0.294475	0.297268	0.272875	0.290846	0.283228	0.282701	0.288582	0.285575	0.281131	0.295417	0.285498	0.290374	0.293447
a-10-1	0.278145	0.287461	0.27204	0.26844	0.2757	0	0.27988	0.281167	0.283389	0.276806	0.287447	0.300677	0.298388	0.286212	0.28767	0.283208	0.287234	0.300582	0.288934	0.289161	0.294827	0.279849	0.275749	0.280971	0.286001	0.288742	0.279691	0.285661	0.297166	0.287097	0.276181	0.271316	0.295167	0.278641	0.286826	0.295193	0.293411	0.294955	0.28819	0.287745	0.283441	0.285355	0.285237	0.282765	0.282911	0.291226	0.282356	0.290863	0.294865
a-10-2	0.270307	0.271635	0.263645	0.269422	0.276703	0.27988	0	0.2817	0.272915	0.278024	0.283191	0.282314	0.302788	0.283422	0.284415	0.287236	0.287188	0.290665	0.276496	0.289628	0.276524	0.276176	0.268759	0.28475	0.268034	0.292502	0.280557	0.277335	0.303619	0.289863	0.280605	0.26189	0.293228	0.280006	0.283655	0.29067	0.28576	0.292022	0.273	0.283873	0.281944	0.274044	0.28521	0.281887	0.279925	0.291235	0.284659	0.292636	0.293982
a-10-3	0.283237	0.280988	0.271551	0.271818	0.283871	0.281167	0.2817	0	0.260437	0.285329	0.283642	0.294422	0.30071	0.287016	0.289932	0.283067	0.241131	0.302183	0.288936	0.287952	0.28821	0.278022	0.278145	0.280999	0.289927	0.293539	0.280783	0.285034	0.29729	0.292665	0.282409	0.270681	0.293405	0.283267	0.290463	0.280094	0.271378	0.296996	0.2826	0.287784	0.237641	0.262132	0.294019	0.284193	0.283959	0.243158	0.281512	0.290987	0.289355
a-10-4	0.273961	0.286075	0.271688	0.269129	0.280365	0.283389	0.272915	0.260437	0	0.281603	0.267457	0.299342	0.296208	0.279548	0.287324	0.282424	0.275014	0.29185	0.284228	0.284201	0.293277	0.281396	0.270354	0.280118	0.280044	0.286505	0.276405	0.285836	0.29941	0.284129	0.283246	0.269693	0.292299	0.280385	0.286895	0.290676	0.266698	0.292059	0.288187	0.259166	0.268805	0.181842	0.288637	0.287249	0.274221	0.278288	0.263751	0.271957	0.283501
a-10-6	0.270946	0.272794	0.264352	0.266328	0.184068	0.276806	0.278024	0.285329	0.281603	0	0.290451	0.284565	0.297985	0.283243	0.283166	0.287498	0.292843	0.302051	0.289909	0.288068	0.279836	0.279849	0.270245	0.282589	0.283296	0.286148	0.267173	0.274855	0.299148	0.283743	0.277872	0.262681	0.295173	0.277097	0.284499	0.292477	0.295679	0.298538	0.274443	0.292264	0.283664	0.283499	0.289848	0.286108	0.282873	0.296506	0.287013	0.291837	0.294587
a-11-1	0.286881	0.281393	0.277887	0.261419	0.289227	0.287447	0.283191	0.283642	0.267457	0.290451	0	0.294631	0.286622	0.277958	0.283444	0.283464	0.275502	0.282951	0.28308	0.280662	0.288621	0.275251	0.286965	0.273507	0.291775	0.286448	0.285241	0.285054	0.28856	0.283847	0.280012	0.276672	0.277839	0.276377	0.290104	0.291465	0.275877	0.286309	0.282898	0.229933	0.253275	0.268997	0.292178	0.292913	0.272923	0.278662	0.235577	0.270611	0.253026
a-11-2	0.289919	0.182923	0.278204	0.275722	0.28321	0.300677	0.282314	0.294422	0.299342	0.284565	0.294631	0	0.299135	0.292458	0.287674	0.295261	0.294678	0.305603	0.302478	0.294351	0.179769	0.28134	0.281136	0.289546	0.293162	0.297424	0.271769	0.243032	0.308477	0.294783	0.281451	0.27665	0.297708	0.290599	0.28978	0.290387	0.296327	0.297706	0.182687	0.298738	0.294151	0.301406	0.297298	0.28593	0.288489	0.298558	0.295197	0.297734	0.291467
a-11-3	0.297921	0.293913	0.291914	0.262447	0.296596	0.298388	0.302788	0.30071	0.296208	0.297985	0.286622	0.299135	0	0.293975	0.293572	0.289738	0.292984	0.301749	0.302696	0.280436	0.301333	0.292145	0.292108	0.271168	0.308274	0.292471	0.292867	0.292455	0.291482	0.2907	0.295061	0.289253	0.281369	0.287804	0.291407	0.298199	0.293197	0.290572	0.295986	0.291623	0.291372	0.298353	0.29913	0.298269	0.272005	0.296202	0.285325	0.291704	0.284899
a-11-4	0.284844	0.279378	0.27188	0.253132	0.28221	0.286212	0.283422	0.287016	0.279548	0.283243	0.277958	0.292458	0.293975	0	0.285503	0.286507	0.282717	0.296325	0.285073	0.280387	0.286527	0.27999	0.282646	0.275613	0.245355	0.288412	0.284014	0.286355	0.245113	0.28525	0.284593	0.270593	0.281783	0.281178	0.292233	0.295047	0.285963	0.283168	0.281856	0.282686	0.277729	0.282312	0.292167	0.288958	0.277482	0.286362	0.278147	0.28674	0.285184
a-11-5	0.281081	0.276995	0.271692	0.264176	0.281904	0.28767	0.284415	0.289932	0.287324	0.283166	0.283444	0.287674	0.293572	0.285503	0	0.282384	0.288174	0.301491	0.291513	0.287214	0.283034	0.277687	0.281107	0.275518	0.295765	0.285005	0.265028	0.263952	0.291015	0.283234	0.265947	0.271313	0.285776	0.272974	0.237749	0.293975	0.296671	0.289623	0.278438	0.290749	0.286406	0.28946	0.293755	0.289617	0.276978	0.291019	0.281669	0.302861	0.290328
a-11-6	0.287018	0.282208	0.277601	0.267407	0.286454	0.283208	0.287236	0.283067	0.282424	0.287498	0.283464	0.295261	0.289738	0.286507	0.282384	0	0.281836	0.291788	0.279581	0.281847	0.289484	0.275842	0.281671	0.275229	0.294647	0.276401	0.28319	0.280649	0.292684	0.274113	0.279367	0.275053	0.286135	0.237896	0.287216	0.290579	0.294893	0.285124	0.284256	0.2844	0.283431	0.283955	0.267933	0.290975	0.276877	0.285073	0.280887	0.294973	0.290506
a-12-1	0.290766	0.281898	0.280066	0.267728	0.291616	0.287234	0.287188	0.241131	0.275014	0.292843	0.275502	0.294678	0.292984	0.282717	0.288174	0.281836	0	0.292383	0.282505	0.281098	0.289075	0.270464	0.283127	0.272829	0.296146	0.290238	0.290169	0.286906	0.290722	0.288029	0.289192	0.27839	0.282008	0.280616	0.288593	0.291978	0.24077	0.285904	0.283246	0.280268	0.251502	0.276712	0.29721	0.28116	0.278324	0.180816	0.2718	0.29076	0.279074
a-12-2	0.299802	0.300339	0.286785	0.28207	0.301055	0.300582	0.290665	0.302183	0.29185	0.302051	0.282951	0.305603	0.301749	0.296325	0.301491	0.291788	0.292383	0	0.216085	0.299415	0.308089	0.286366	0.29381	0.289791	0.298181	0.301978	0.30309	0.299267	0.308724	0.299926	0.291301	0.284706	0.301335	0.289125	0.293425	0.299141	0.289872	0.286479	0.301932	0.279781	0.292096	0.293513	0.294774	0.288331	0.292636	0.295754	0.273705	0.286835	0.275696
a-12-3	0.286536	0.289551	0.274403	0.271182	0.288405	0.288934	0.276496	0.288936	0.284228	0.289909	0.28308	0.302478	0.302696	0.285073	0.291513	0.279581	0.282505	0.216085	0	0.28954	0.296849	0.273412	0.281407	0.281219	0.283992	0.292433	0.29325	0.287807	0.29815	0.290421	0.27811	0.272135	0.290227	0.278271	0.290214	0.293314	0.291971	0.280585	0.290509	0.283904	0.285785	0.286338	0.291134	0.281862	0.283082	0.285327	0.277139	0.291629	0.290333
a-12-4	0.293832	0.281666	0.280528	0.259934	0.286602	0.289161	0.289628	0.287952	0.284201	0.288068	0.280662	0.294351	0.280436	0.280387	0.287214	0.281847	0.281098	0.299415	0.28954	0	0.288445	0.278843	0.278865	0.269558	0.297096	0.285443	0.285432	0.281449	0.282596	0.283342	0.280766	0.277771	0.28029	0.278663	0.290722	0.298038	0.294497	0.28926	0.283754	0.28724	0.280218	0.286217	0.299527	0.299826	0.271591	0.283898	0.278683	0.292918	0.281935
a-12-6	0.283563	0.176825	0.272402	0.270215	0.278542	0.294827	0.276524	0.28821	0.293277	0.279836	0.288621	0.179769	0.301333	0.286527	0.283034	0.289484	0.289075	0.308089	0.296849	0.288445	0	0.275421	0.275458	0.284122	0.286838	0.291533	0.266962	0.237114	0.302815	0.289222	0.275185	0.270972	0.292178	0.285725	0.29272	0.293098	0.298847	0.299857	0.175589	0.293339	0.288971	0.296028	0.298106	0.288802	0.283151	0.293385	0.289815	0.300168	0.2934
a-13-1	0.279942	0.268885	0.267832	0.262542	0.278665	0.279849	0.276176	0.278022	0.281396	0.279849	0.275251	0.28134	0.292145	0.27999	0.277687	0.275842	0.270464	0.286366	0.273412	0.278843	0.275421	0	0.270428	0.272314	0.283811	0.280841	0.280165	0.274525	0.292936	0.278834	0.271036	0.26662	0.277874	0.268208	0.282261	0.287258	0.284058	0.280607	0.270237	0.275927	0.271869	0.283677	0.284675	0.258882	0.277555	0.273937	0.267222	0.291643	0.276782
a-13-2	0.270404	0.268975	0.26241	0.266783	0.268995	0.275749	0.268759	0.278145	0.270354	0.270245	0.286965	0.281136	0.292108	0.282646	0.281107	0.281671	0.283127	0.29381	0.281407	0.278865	0.275458	0.270428	0	0.277451	0.278837	0.285586	0.271593	0.276062	0.301714	0.283825	0.274568	0.261888	0.294775	0.275454	0.28155	0.279021	0.280449	0.293178	0.270102	0.283481	0.276808	0.272457	0.28837	0.281054	0.27469	0.286956	0.279052	0.286329	0.290467
a-13-3	0.284778	0.275883	0.272758	0.25178	0.280988	0.280971	0.28475	0.280999	0.280118	0.282589	0.273507	0.289546	0.271168	0.275613	0.275518	0.275229	0.272829	0.289791	0.281219	0.269558	0.284122	0.272314	0.277451	0	0.289577	0.261879	0.278205	0.278497	0.276689	0.259719	0.275441	0.270926	0.269862	0.269627	0.283666	0.290453	0.282715	0.282766	0.277667	0.275137	0.272505	0.282755	0.290236	0.284836	0.258655	0.276158	0.272423	0.286566	0.276843
a-13-4	0.27709	0.28146	0.27476	0.279286	0.282578	0.286001	0.268034	0.289927	0.280044	0.283296	0.291775	0.293162	0.308274	0.245355	0.295765	0.294647	0.296146	0.298181	0.283992	0.297096	0.286838	0.283811	0.278837	0.289577	0	0.298258	0.28669	0.293215	0.308829	0.29569	0.288738	0.273599	0.300648	0.289504	0.299428	0.299241	0.293381	0.29697	0.282928	0.283593	0.290214	0.280404	0.294534	0.293746	0.290725	0.299948	0.287216	0.291903	0.298087
a-13-5	0.294645	0.284503	0.28218	0.271928	0.284882	0.288742	0.292502	0.293539	0.286505	0.286148	0.286448	0.297424	0.292471	0.288412	0.285005	0.276401	0.290238	0.301978	0.292433	0.285443	0.291533	0.280841	0.285586	0.261879	0.298258	0	0.283691	0.289465	0.299553	0.178045	0.285401	0.281056	0.287736	0.274009	0.290714	0.299459	0.295891	0.292819	0.286243	0.293175	0.286932	0.287996	0.292242	0.293603	0.278244	0.293753	0.286611	0.300588	0.290793
a-13-6	0.26524	0.261024	0.263007	0.262811	0.266094	0.279691	0.280557	0.280783	0.276405	0.267173	0.285241	0.271769	0.292867	0.284014	0.265028	0.28319	0.290169	0.30309	0.29325	0.285432	0.266962	0.280165	0.271593	0.278205	0.28669	0.283691	0	0.265535	0.295012	0.281962	0.267554	0.261635	0.28787	0.275513	0.281495	0.289484	0.291557	0.292828	0.261681	0.286692	0.279854	0.278053	0.289676	0.293537	0.277059	0.29453	0.281783	0.289669	0.287287
a-14-1	0.27413	0.231992	0.264997	0.26061	0.273523	0.285661	0.277335	0.285034	0.285836	0.274855	0.285054	0.243032	0.292455	0.286355	0.263952	0.280649	0.286906	0.299267	0.287807	0.281449	0.237114	0.274525	0.276062	0.278497	0.293215	0.289465	0.265535	0	0.293226	0.287498	0.271038	0.263784	0.288394	0.276386	0.284043	0.286932	0.290141	0.290883	0.232574	0.290196	0.283122	0.288509	0.292706	0.287949	0.273621	0.290597	0.282393	0.293779	0.287998
a-14-2	0.302282	0.295417	0.289537	0.25342	0.298135	0.297166	0.303619	0.29729	0.29941	0.299148	0.28856	0.308477	0.291482	0.245113	0.291015	0.292684	0.290722	0.308724	0.29815	0.282596	0.302815	0.292936	0.301714	0.276689	0.308829	0.299553	0.295012	0.293226	0	0.296409	0.29414	0.287372	0.278105	0.28813	0.299897	0.30614	0.303169	0.294281	0.29749	0.295581	0.28625	0.302154	0.30365	0.305352	0.281607	0.294543	0.290594	0.305783	0.294557
a-14-3	0.292702	0.282453	0.280724	0.270036	0.283322	0.287097	0.289863	0.292665	0.284129	0.283743	0.283847	0.294783	0.2907	0.28525	0.283234	0.274113	0.288029	0.299926	0.290421	0.283342	0.289222	0.278834	0.283825	0.259719	0.29569	0.178045	0.281962	0.287498	0.296409	0	0.28329	0.279286	0.285723	0.272003	0.289192	0.297996	0.293955	0.291317	0.283684	0.290958	0.285001	0.285727	0.290235	0.291257	0.276546	0.291563	0.28493	0.298379	0.288784
a-14-4	0.275388	0.269375	0.258521	0.262738	0.276245	0.276181	0.280605	0.282409	0.283246	0.277872	0.280012	0.281451	0.295061	0.284593	0.265947	0.279367	0.289192	0.291301	0.27811	0.280766	0.275185	0.271036	0.274568	0.275441	0.288738	0.285401	0.267554	0.271038	0.29414	0.28329	0	0.25851	0.280609	0.272813	0.28	0.297014	0.295129	0.289555	0.270162	0.28747	0.282569	0.284847	0.283422	0.28275	0.276137	0.292587	0.277079	0.295525	0.286776
a-14-5	0.253449	0.263549	0.187993	0.260269	0.261404	0.271316	0.26189	0.270681	0.269693	0.262681	0.276672	0.27665	0.289253	0.270593	0.271313	0.275053	0.27839	0.284706	0.272135	0.277771	0.270972	0.26662	0.261888	0.270926	0.273599	0.281056	0.261635	0.263784	0.287372	0.279286	0.25851	0	0.283206	0.266971	0.271142	0.280737	0.280993	0.278299	0.265425	0.281579	0.27391	0.272362	0.279173	0.269755	0.268063	0.282884	0.272716	0.277269	0.284655
a-14-6	0.300379	0.284985	0.284937	0.261412	0.294114	0.295167	0.293228	0.293405	0.292299	0.295173	0.277839	0.297708	0.281369	0.281783	0.285776	0.286135	0.282008	0.301335	0.290227	0.28029	0.292178	0.277874	0.294775	0.269862	0.300648	0.287736	0.28787	0.288394	0.278105	0.285723	0.280609	0.283206	0	0.280788	0.295418	0.300879	0.296419	0.287425	0.286481	0.288145	0.28271	0.295021	0.299522	0.294966	0.269501	0.285052	0.282371	0.299783	0.28504
a-15-1	0.282743	0.277258	0.269305	0.259807	0.276436	0.278641	0.280006	0.283267	0.280385	0.277097	0.276377	0.290599	0.287804	0.281178	0.272974	0.237896	0.280616	0.289125	0.278271	0.278663	0.285725	0.268208	0.275454	0.269627	0.289504	0.274009	0.275513	0.276386	0.28813	0.272003	0.272813	0.266971	0.280788	0	0.280614	0.285373	0.289841	0.280345	0.279165	0.277824	0.278156	0.283072	0.250302	0.284732	0.271248	0.284021	0.273591	0.286675	0.285025
a-15-2	0.285122	0.286835	0.2731	0.273016	0.282803	0.286826	0.283655	0.290463	0.286895	0.284499	0.290104	0.28978	0.291407	0.292233	0.237749	0.287216	0.288593	0.293425	0.290214	0.290722	0.29272	0.282261	0.28155	0.283666	0.299428	0.290714	0.281495	0.284043	0.299897	0.289192	0.28	0.271142	0.295418	0.280614	0	0.294525	0.28549	0.290562	0.287709	0.29327	0.290306	0.288954	0.288734	0.283816	0.284747	0.292383	0.289654	0.29457	0.288265
a-15-3	0.284435	0.286606	0.282349	0.279253	0.291427	0.295193	0.29067	0.280094	0.290676	0.292477	0.291465	0.290387	0.298199	0.295047	0.293975	0.290579	0.291978	0.299141	0.293314	0.298038	0.293098	0.287258	0.279021	0.290453	0.299241	0.299459	0.289484	0.286932	0.30614	0.297996	0.297014	0.280737	0.300879	0.285373	0.294525	0	0.294515	0.297364	0.287641	0.296798	0.285868	0.29192	0.292504	0.296823	0.292907	0.294946	0.295545	0.28902	0.295492
a-15-4	0.290335	0.291072	0.282933	0.276027	0.294475	0.293411	0.28576	0.271378	0.266698	0.295679	0.275877	0.296327	0.293197	0.285963	0.296671	0.294893	0.24077	0.289872	0.291971	0.294497	0.298847	0.284058	0.280449	0.282715	0.293381	0.295891	0.291557	0.290141	0.303169	0.293955	0.295129	0.280993	0.296419	0.289841	0.28549	0.294515	0	0.287439	0.292951	0.273395	0.273159	0.267484	0.294583	0.281131	0.286762	0.241799	0.274053	0.27768	0.278114
a-15-5	0.292068	0.292348	0.280861	0.274487	0.297268	0.294955	0.292022	0.296996	0.292059	0.298538	0.286309	0.297706	0.290572	0.283168	0.289623	0.285124	0.285904	0.286479	0.280585	0.28926	0.299857	0.280607	0.293178	0.282766	0.29697	0.292819	0.292828	0.290883	0.294281	0.291317	0.289555	0.278299	0.287425	0.280345	0.290562	0.297364	0.287439	0	0.293609	0.291154	0.288416	0.293876	0.290213	0.283944	0.287421	0.29017	0.282056	0.284309	0.283695
a-15-6	0.278643	0.175257	0.267143	0.264097	0.272875	0.28819	0.273	0.2826	0.288187	0.274443	0.282898	0.182687	0.295986	0.281856	0.278438	0.284256	0.283246	0.301932	0.290509	0.283754	0.175589	0.270237	0.270102	0.277667	0.282928	0.286243	0.261681	0.232574	0.29749	0.283684	0.270162	0.265425	0.286481	0.279165	0.287709	0.287641	0.292951	0.293609	0	0.287579	0.28255	0.29039	0.293028	0.283459	0.277667	0.287756	0.283342	0.294948	0.287795
a-16-1	0.28798	0.286011	0.28294	0.268634	0.290846	0.287745	0.283873	0.287784	0.259166	0.292264	0.229933	0.298738	0.291623	0.282686	0.290749	0.2844	0.280268	0.279781	0.283904	0.28724	0.293339	0.275927	0.283481	0.275137	0.283593	0.293175	0.286692	0.290196	0.295581	0.290958	0.28747	0.281579	0.288145	0.277824	0.29327	0.296798	0.273395	0.291154	0.287579	0	0.277114	0.260481	0.294343	0.290806	0.278194	0.283785	0.228398	0.248073	0.277671
a-16-2	0.290381	0.280852	0.275062	0.266828	0.283228	0.283441	0.281944	0.237641	0.268805	0.283664	0.253275	0.294151	0.291372	0.277729	0.286406	0.283431	0.251502	0.292096	0.285785	0.280218	0.288971	0.271869	0.276808	0.272505	0.290214	0.286932	0.279854	0.283122	0.28625	0.285001	0.282569	0.27391	0.28271	0.278156	0.290306	0.285868	0.273159	0.288416	0.28255	0.277114	0	0.270944	0.294387	0.285758	0.277097	0.25416	0.261143	0.287443	0.249535
a-16-3	0.276784	0.289016	0.273734	0.272016	0.282701	0.285355	0.274044	0.262132	0.181842	0.283499	0.268997	0.301406	0.298353	0.282312	0.28946	0.283955	0.276712	0.293513	0.286338	0.286217	0.296028	0.283677	0.272457	0.282755	0.280404	0.287996	0.278053	0.288509	0.302154	0.285727	0.284847	0.272362	0.295021	0.283072	0.288954	0.29192	0.267484	0.293876	0.29039	0.260481	0.270944	0	0.290332	0.28848	0.277401	0.279645	0.265127	0.274419	0.284397
a-16-4	0.29325	0.29135	0.28003	0.27711	0.288582	0.285237	0.28521	0.294019	0.288637	0.289848	0.292178	0.297298	0.29913	0.292167	0.293755	0.267933	0.29721	0.294774	0.291134	0.299527	0.298106	0.284675	0.28837	0.290236	0.294534	0.292242	0.289676	0.292706	0.30365	0.290235	0.283422	0.279173	0.299522	0.250302	0.288734	0.292504	0.294583	0.290213	0.293028	0.294343	0.294387	0.290332	0	0.287119	0.288853	0.301121	0.286483	0.290123	0.293008
a-16-5	0.287337	0.281711	0.270682	0.280658	0.285575	0.282765	0.281887	0.284193	0.287249	0.286108	0.292913	0.28593	0.298269	0.288958	0.289617	0.290975	0.28116	0.288331	0.281862	0.299826	0.288802	0.258882	0.281054	0.284836	0.293746	0.293603	0.293537	0.287949	0.305352	0.291257	0.28275	0.269755	0.294966	0.284732	0.283816	0.296823	0.281131	0.283944	0.283459	0.290806	0.285758	0.28848	0.287119	0	0.289522	0.284884	0.28336	0.290707	0.290722
a-16-6	0.282832	0.274701	0.270463	0.252405	0.281131	0.282911	0.279925	0.283959	0.274221	0.282873	0.272923	0.288489	0.272005	0.277482	0.276978	0.276877	0.278324	0.292636	0.283082	0.271591	0.283151	0.277555	0.27469	0.258655	0.290725	0.278244	0.277059	0.273621	0.281607	0.276546	0.276137	0.268063	0.269501	0.271248	0.284747	0.292907	0.286762	0.287421	0.277667	0.278194	0.277097	0.277401	0.288853	0.289522	0	0.282122	0.274562	0.287906	0.281675
a-17-1	0.294411	0.286392	0.284845	0.27165	0.295417	0.291226	0.291235	0.243158	0.278288	0.296506	0.278662	0.298558	0.296202	0.286362	0.291019	0.285073	0.180816	0.295754	0.285327	0.283898	0.293385	0.273937	0.286956	0.276158	0.299948	0.293753	0.29453	0.290597	0.294543	0.291563	0.292587	0.282884	0.285052	0.284021	0.292383	0.294946	0.241799	0.29017	0.287756	0.283785	0.25416	0.279645	0.301121	0.284884	0.282122	0	0.275029	0.293094	0.282821
a-17-2	0.284715	0.281706	0.274417	0.264639	0.285498	0.282356	0.284659	0.281512	0.263751	0.287013	0.235577	0.295197	0.285325	0.278147	0.281669	0.280887	0.2718	0.273705	0.277139	0.278683	0.289815	0.267222	0.279052	0.272423	0.287216	0.286611	0.281783	0.282393	0.290594	0.28493	0.277079	0.272716	0.282371	0.273591	0.289654	0.295545	0.274053	0.282056	0.283342	0.228398	0.261143	0.265127	0.286483	0.28336	0.274562	0.275029	0	0.25932	0.226264
a-17-3	0.287567	0.292969	0.278398	0.275723	0.290374	0.290863	0.292636	0.290987	0.271957	0.291837	0.270611	0.297734	0.291704	0.28674	0.302861	0.294973	0.29076	0.286835	0.291629	0.292918	0.300168	0.291643	0.286329	0.286566	0.291903	0.300588	0.289669	0.293779	0.305783	0.298379	0.295525	0.277269	0.299783	0.286675	0.29457	0.28902	0.27768	0.284309	0.294948	0.248073	0.287443	0.274419	0.290123	0.290707	0.287906	0.293094	0.25932	0	0.284631
a-17-4	0.296732	0.286243	0.286822	0.272023	0.293447	0.294865	0.293982	0.289355	0.283501	0.294587	0.253026	0.291467	0.284899	0.285184	0.290328	0.290506	0.279074	0.275696	0.290333	0.281935	0.2934	0.276782	0.290467	0.276843	0.298087	0.290793	0.287287	0.287998	0.294557	0.288784	0.286776	0.284655	0.28504	0.285025	0.288265	0.295492	0.278114	0.283695	0.287795	0.277671	0.249535	0.284397	0.293008	0.290722	0.281675	0.282821	0.226264	0.284631	0
a-17-5	0.298466	0.285946	0.279784	0.277973	0.291951	0.289855	0.293495	0.295158	0.290174	0.292762	0.292766	0.290103	0.296278	0.29503	0.286622	0.294437	0.290048	0.294409	0.289789	0.294568	0.291975	0.263634	0.286194	0.283274	0.300172	0.285954	0.294341	0.291592	0.304301	0.284728	0.291317	0.279704	0.291526	0.289474	0.286062	0.299219	0.287637	0.282111	0.287395	0.29468	0.288091	0.292506	0.298003	0.254327	0.284957	0.293381	0.293341	0.299261	0.288683
a-17-6	0.294891	0.293339	0.290352	0.275967	0.29843	0.296019	0.291244	0.294819	0.26592	0.299465	0.237282	0.298967	0.292053	0.291218	0.298798	0.293167	0.287952	0.279944	0.291097	0.295693	0.301179	0.284717	0.291502	0.282838	0.290885	0.301375	0.294653	0.298441	0.304064	0.299212	0.295308	0.288853	0.294898	0.285406	0.292947	0.297239	0.273485	0.291755	0.295787	0.183808	0.284824	0.267376	0.295287	0.290725	0.286741	0.290987	0.234569	0.246327	0.277725
a-18-1	0.290577	0.290037	0.287187	0.272199	0.293774	0.291839	0.286862	0.29065	0.26198	0.295296	0.232582	0.301846	0.295636	0.286941	0.293834	0.288569	0.283974	0.282602	0.286862	0.290517	0.296717	0.280105	0.287262	0.278825	0.286199	0.297049	0.290564	0.293493	0.299589	0.294644	0.291174	0.285128	0.291097	0.281847	0.296111	0.300584	0.27713	0.295316	0.290777	0.179333	0.281074	0.263132	0.297824	0.293997	0.282461	0.287181	0.229871	0.250163	0.280167
a-18-2	0.273382	0.232172	0.264191	0.261679	0.27282	0.284911	0.278222	0.285212	0.285085	0.274529	0.284234	0.242618	0.291724	0.286542	0.263793	0.280653	0.286745	0.298968	0.287412	0.282087	0.23711	0.273769	0.275538	0.278705	0.292885	0.289698	0.264738	0.180902	0.29305	0.287785	0.271435	0.262692	0.288198	0.276449	0.28308	0.286012	0.288892	0.290181	0.232659	0.289766	0.28321	0.287372	0.292801	0.287053	0.273179	0.290711	0.281878	0.292592	0.287573
a-18-3	0.287738	0.226068	0.275227	0.264541	0.279539	0.287888	0.278509	0.281609	0.290189	0.280513	0.278581	0.234791	0.294389	0.282919	0.279032	0.287632	0.280513	0.302621	0.293594	0.27815	0.229682	0.280479	0.281204	0.278017	0.290317	0.283569	0.268094	0.250236	0.288115	0.281349	0.271529	0.272712	0.290387	0.281237	0.292112	0.287846	0.294918	0.295798	0.226771	0.289324	0.272545	0.291601	0.295673	0.292645	0.278603	0.284331	0.285747	0.29642	0.278883
a-18-4	0.294416	0.278938	0.278462	0.254818	0.287348	0.289099	0.287725	0.287604	0.285368	0.289104	0.272402	0.291643	0.276355	0.275097	0.280808	0.279588	0.276476	0.295484	0.284972	0.274872	0.286344	0.272076	0.287615	0.263359	0.294783	0.282243	0.281462	0.281497	0.272655	0.279334	0.276137	0.276641	0.171874	0.274232	0.289712	0.294228	0.290542	0.281371	0.280382	0.281939	0.276062	0.287677	0.293184	0.288282	0.263524	0.280098	0.276057	0.293068	0.279141
a-18-5	0.284999	0.271292	0.271074	0.255995	0.28027	0.28127	0.277172	0.284067	0.270942	0.281341	0.250652	0.28478	0.282105	0.27693	0.277584	0.275943	0.278094	0.282169	0.277255	0.274558	0.279636	0.271774	0.27447	0.266211	0.284435	0.280874	0.277297	0.274243	0.282983	0.278651	0.276132	0.268488	0.258644	0.270996	0.28565	0.28889	0.281814	0.282224	0.273773	0.245992	0.273439	0.273223	0.290425	0.285684	0.267964	0.28171	0.253786	0.272609	0.274252
a-18-6	0.280568	0.271693	0.263291	0.258761	0.274165	0.278242	0.275643	0.2684	0.271932	0.275286	0.273302	0.285877	0.285272	0.275335	0.271657	0.278795	0.264434	0.286875	0.276359	0.275657	0.279764	0.257413	0.271507	0.264387	0.285703	0.277905	0.275776	0.273696	0.287053	0.275938	0.274121	0.261613	0.279814	0.270915	0.278995	0.285287	0.278658	0.275791	0.274166	0.278244	0.266352	0.273884	0.285498	0.261782	0.270565	0.268072	0.272346	0.280977	0.276007
a-19-1	0.270492	0.271181	0.257911	0.251663	0.26901	0.267398	0.273494	0.273181	0.275128	0.270862	0.268964	0.284001	0.279773	0.274025	0.275879	0.265154	0.275377	0.286175	0.276516	0.27539	0.279171	0.268024	0.268616	0.267427	0.28138	0.277863	0.263267	0.27038	0.285783	0.275822	0.264526	0.255981	0.277564	0.261139	0.275657	0.280486	0.276147	0.280654	0.273133	0.273329	0.27095	0.277782	0.278213	0.28367	0.265929	0.278821	0.265663	0.272725	0.275183
a-19-2	0.274295	0.264969	0.259423	0.253103	0.272333	0.272503	0.266414	0.272155	0.267779	0.274436	0.265464	0.277971	0.274729	0.26712	0.272342	0.266275	0.264628	0.277366	0.268329	0.265427	0.272611	0.260108	0.268503	0.260976	0.277784	0.270688	0.270437	0.27073	0.280425	0.268603	0.263661	0.257168	0.268014	0.261864	0.275423	0.284399	0.272021	0.274232	0.267035	0.266402	0.266462	0.269591	0.274481	0.26121	0.258675	0.268479	0.258435	0.276293	0.270199
a-19-3	0.27693	0.270241	0.262733	0.252669	0.27086	0.272529	0.274804	0.276854	0.274467	0.271254	0.270175	0.284607	0.281129	0.273893	0.268065	0.235903	0.273963	0.283538	0.272556	0.271631	0.278779	0.261252	0.267885	0.26278	0.283437	0.268554	0.269755	0.269468	0.281063	0.265596	0.266929	0.261108	0.274573	0.183962	0.275584	0.279376	0.283076	0.275665	0.27215	0.27143	0.271406	0.277238	0.248699	0.27879	0.264324	0.277987	0.267664	0.280964	0.277976
a-19-4	0.272805	0.264105	0.261683	0.239268	0.27014	0.271091	0.27406	0.272657	0.268763	0.270745	0.262788	0.277333	0.263086	0.261978	0.267339	0.266495	0.263071	0.282814	0.27262	0.256944	0.271862	0.264169	0.266497	0.222899	0.277971	0.257437	0.266541	0.266869	0.266568	0.255479	0.264962	0.259395	0.260806	0.26095	0.275313	0.279325	0.276317	0.270985	0.266456	0.26886	0.263962	0.271483	0.279028	0.275963	0.250714	0.266911	0.263683	0.276822	0.268673
a-19-5	0.289236	0.2846	0.274762	0.269779	0.286082	0.279903	0.289267	0.288782	0.285736	0.287093	0.287925	0.298128	0.293491	0.288476	0.285542	0.254623	0.287351	0.296724	0.285523	0.289669	0.291264	0.278302	0.280548	0.253292	0.294215	0.2684	0.285483	0.288668	0.296398	0.266942	0.27874	0.274225	0.290947	0.252348	0.288071	0.294818	0.299223	0.294471	0.286626	0.290302	0.28834	0.288113	0.23217	0.289962	0.273379	0.291458	0.283239	0.295603	0.292572
a-19-6	0.277639	0.259692	0.255814	0.250038	0.272562	0.268792	0.274311	0.278876	0.277564	0.274296	0.270496	0.272342	0.282144	0.271853	0.27472	0.26956	0.272049	0.284662	0.274399	0.270474	0.266856	0.266903	0.269829	0.264628	0.283818	0.27872	0.272397	0.2649	0.277557	0.276551	0.268591	0.254752	0.27408	0.263141	0.285527	0.280145	0.284569	0.276661	0.261351	0.277044	0.269662	0.280687	0.277242	0.281154	0.266435	0.275687	0.268816	0.260166	0.277137
a-2-1	0.280143	0.279383	0.273474	0.263205	0.2838	0.286283	0.244867	0.288443	0.285595	0.284952	0.283397	0.291564	0.291185	0.264878	0.283805	0.282202	0.287716	0.297813	0.28571	0.286113	0.286011	0.285701	0.286619	0.278843	0.284803	0.296941	0.2829	0.280902	0.245523	0.294187	0.284635	0.271023	0.283221	0.279594	0.291585	0.294365	0.290581	0.289808	0.281616	0.287639	0.28271	0.287677	0.289654	0.295133	0.276326	0.291638	0.287833	0.295847	0.294572
a-2-2	0.278231	0.274976	0.271994	0.256387	0.278612	0.279422	0.274725	0.277218	0.252372	0.280286	0.228506	0.288086	0.281629	0.27282	0.281131	0.273723	0.270626	0.272904	0.275102	0.276696	0.282439	0.267473	0.27463	0.264236	0.276313	0.282904	0.276341	0.279502	0.285201	0.280321	0.278238	0.269662	0.277682	0.266325	0.282935	0.287774	0.267098	0.281805	0.276487	0.186667	0.268045	0.254893	0.284058	0.28099	0.267019	0.274051	0.225489	0.246049	0.269089
a-2-3	0.281462	0.282862	0.266748	0.26339	0.28125	0.283521	0.27249	0.284278	0.278074	0.282624	0.276643	0.295682	0.295404	0.278249	0.284153	0.272525	0.276527	0.218466	0.183242	0.282067	0.290026	0.26799	0.275974	0.273412	0.2804	0.286928	0.286285	0.281521	0.290987	0.284569	0.272448	0.2655	0.284565	0.27101	0.284291	0.288265	0.285789	0.275835	0.284204	0.277718	0.279746	0.280455	0.285003	0.277392	0.274705	0.280253	0.272184	0.286476	0.284257
a-2-4	0.265204	0.273485	0.256323	0.255964	0.267744	0.271569	0.26607	0.274813	0.269532	0.268512	0.274406	0.286936	0.289134	0.273207	0.277042	0.269887	0.27691	0.251007	0.228482	0.27846	0.281308	0.26703	0.266433	0.269517	0.275348	0.282026	0.26921	0.27029	0.289125	0.27966	0.26884	0.25446	0.283054	0.266499	0.279209	0.282691	0.280156	0.279911	0.275242	0.275326	0.274639	0.271981	0.279519	0.276568	0.270605	0.280275	0.270827	0.283327	0.283028
a-2-6	0.295166	0.294015	0.291356	0.276848	0.299023	0.296838	0.292044	0.295721	0.266198	0.30017	0.237451	0.298884	0.291323	0.291839	0.298838	0.292535	0.288372	0.278449	0.291852	0.295754	0.301264	0.284741	0.291301	0.283703	0.291645	0.301315	0.294959	0.299247	0.304832	0.2988	0.295876	0.289771	0.296041	0.285598	0.292273	0.297182	0.273313	0.2915	0.295688	0.1838	0.285998	0.267158	0.294288	0.290537	0.287296	0.290984	0.234441	0.246206	0.276974
a-20-1	0.256415	0.249511	0.246199	0.244076	0.259406	0.262289	0.207282	0.262469	0.256499	0.260053	0.259842	0.262591	0.27744	0.261033	0.264872	0.266092	0.263599	0.274214	0.262641	0.266246	0.257173	0.254783	0.253116	0.260058	0.259556	0.270239	0.261045	0.255349	0.276938	0.267953	0.260745	0.243477	0.270851	0.257638	0.267024	0.271677	0.266402	0.270201	0.251559	0.261786	0.25988	0.258428	0.266933	0.263822	0.258913	0.268166	0.261298	0.271095	0.270395
a-20-2	0.303918	0.297954	0.292268	0.256316	0.30013	0.299503	0.306264	0.299419	0.302408	0.301353	0.290866	0.311461	0.293792	0.246866	0.293922	0.29616	0.293235	0.311553	0.301154	0.284961	0.305423	0.295521	0.303841	0.279191	0.310842	0.302445	0.297787	0.295937	0.182152	0.299589	0.296019	0.290117	0.28001	0.291198	0.302855	0.309072	0.306127	0.296684	0.299631	0.298274	0.289326	0.304766	0.306458	0.307583	0.284036	0.297441	0.292808	0.308131	0.296642
a-20-3	0.276255	0.273152	0.261273	0.256287	0.27008	0.275108	0.274998	0.281488	0.274137	0.271545	0.277627	0.286126	0.281219	0.27676	0.272263	0.272752	0.280308	0.292004	0.282107	0.276181	0.281019	0.27125	0.270741	0.266938	0.283805	0.279167	0.265196	0.278028	0.282127	0.277046	0.273388	0.258635	0.276205	0.272018	0.277275	0.289815	0.28269	0.283338	0.275176	0.281028	0.277495	0.27639	0.285908	0.28264	0.269012	0.284318	0.277181	0.285124	0.283483
a-20-4	0.286152	0.275344	0.276108	0.257939	0.284419	0.284867	0.281286	0.275447	0.277597	0.285633	0.27373	0.287679	0.272919	0.276341	0.280171	0.276249	0.266013	0.286789	0.277846	0.267594	0.282455	0.271503	0.27731	0.262716	0.286106	0.279323	0.278857	0.28053	0.285538	0.27763	0.275458	0.273523	0.273265	0.272129	0.282972	0.289302	0.27844	0.279044	0.277006	0.271036	0.2689	0.279799	0.289436	0.286897	0.265074	0.269255	0.265942	0.284818	0.271604
a-20-5	0.26315	0.263469	0.258318	0.254937	0.266488	0.268666	0.268777	0.262112	0.264073	0.268026	0.272738	0.276604	0.284052	0.2723	0.25949	0.271974	0.272357	0.287381	0.275983	0.272897	0.270957	0.270527	0.2573	0.270047	0.278055	0.285104	0.267431	0.263925	0.282243	0.282909	0.261359	0.257169	0.285051	0.265028	0.272446	0.269461	0.283305	0.281666	0.26515	0.276178	0.267299	0.266577	0.280391	0.278422	0.269429	0.27602	0.27067	0.27977	0.281367
a-20-6	0.283648	0.277341	0.272564	0.260481	0.281427	0.282983	0.283131	0.278511	0.273578	0.282391	0.233534	0.291478	0.285477	0.274963	0.279173	0.281459	0.270208	0.284778	0.282136	0.2741	0.28527	0.27356	0.279898	0.269662	0.290965	0.283082	0.277674	0.276	0.284516	0.280292	0.27413	0.271036	0.275029	0.273756	0.286538	0.28976	0.276484	0.282109	0.279442	0.271179	0.233437	0.275978	0.290423	0.287187	0.268345	0.274066	0.248628	0.283023	0.233967
a-21-1	0.289529	0.281187	0.272754	0.260423	0.282548	0.2846	0.288132	0.285741	0.279784	0.284003	0.271232	0.294398	0.285252	0.261571	0.280266	0.280015	0.280438	0.290517	0.282061	0.271483	0.289291	0.274928	0.281039	0.266356	0.266149	0.277661	0.277601	0.279889	0.283961	0.275304	0.279033	0.270188	0.276683	0.27437	0.288005	0.291542	0.289119	0.281228	0.283124	0.285056	0.274487	0.281633	0.291132	0.295622	0.27258	0.283844	0.272258	0.289004	0.276132
a-21-2	0.295457	0.28845	0.282116	0.247295	0.290145	0.291277	0.296783	0.291464	0.292905	0.291826	0.282003	0.301461	0.286054	0.242156	0.285272	0.285987	0.285426	0.301438	0.291953	0.277352	0.296069	0.286201	0.294248	0.270212	0.302113	0.293896	0.288463	0.286881	0.186647	0.290764	0.287412	0.279385	0.274459	0.281655	0.293991	0.300324	0.296547	0.28832	0.290112	0.289189	0.279929	0.295668	0.296972	0.298408	0.27504	0.289421	0.284375	0.299243	0.288397
a-21-3	0.272758	0.273917	0.265242	0.259131	0.273161	0.278092	0.272076	0.258565	0.247875	0.274372	0.255711	0.286712	0.292145	0.275782	0.286287	0.277148	0.279455	0.285637	0.280896	0.283272	0.281052	0.274412	0.272868	0.276445	0.277544	0.288223	0.268713	0.278002	0.291918	0.28626	0.276427	0.26383	0.289614	0.270673	0.288841	0.280484	0.272426	0.287582	0.27552	0.235859	0.268825	0.249747	0.284838	0.288544	0.271454	0.283572	0.257732	0.267418	0.283796
a-21-4	0.269981	0.27217	0.263674	0.268286	0.273732	0.278343	0.260536	0.28186	0.270631	0.274941	0.280944	0.283792	0.298454	0.238557	0.2865	0.284913	0.286989	0.28895	0.276026	0.287566	0.278226	0.274104	0.270213	0.278328	0.18716	0.288928	0.276973	0.282252	0.298314	0.286467	0.279621	0.26344	0.29157	0.278546	0.290769	0.29042	0.283616	0.287549	0.273866	0.27491	0.279572	0.272034	0.285545	0.284421	0.279458	0.290627	0.27744	0.284338	0.287741
a-21-5	0.277167	0.266358	0.259382	0.258723	0.269074	0.271741	0.278061	0.281257	0.281292	0.270549	0.278594	0.279559	0.289769	0.281865	0.271628	0.276751	0.284285	0.2944	0.283446	0.279885	0.273549	0.270953	0.269973	0.271263	0.289811	0.280462	0.265524	0.26975	0.292464	0.27866	0.227922	0.258565	0.283316	0.269629	0.278748	0.288146	0.292063	0.288176	0.268642	0.285917	0.277617	0.283745	0.2843	0.284318	0.272179	0.287883	0.278354	0.289683	0.286496
a-21-6	0.283997	0.273359	0.274754	0.257235	0.2806	0.284186	0.282492	0.279033	0.28	0.281482	0.260315	0.286256	0.279746	0.275938	0.276353	0.278063	0.269378	0.289835	0.284356	0.26803	0.281057	0.270149	0.274071	0.226262	0.28976	0.271408	0.275478	0.276504	0.281257	0.26932	0.274219	0.273828	0.271897	0.271386	0.284686	0.287619	0.276936	0.282347	0.275802	0.274925	0.247729	0.28212	0.290081	0.286644	0.260899	0.273397	0.266674	0.286642	0.251773
a-22-1	0.272527	0.229508	0.259575	0.257289	0.26908	0.274203	0.266795	0.276176	0.26036	0.270069	0.26527	0.240532	0.284223	0.269906	0.277746	0.276526	0.273835	0.288449	0.279596	0.278321	0.236059	0.263621	0.258459	0.267752	0.274793	0.273694	0.265125	0.24956	0.289416	0.271126	0.267557	0.256871	0.283362	0.269721	0.278645	0.283483	0.261784	0.282592	0.230706	0.264293	0.271838	0.262672	0.279649	0.275031	0.267169	0.277736	0.264445	0.272487	0.278092
a-22-2	0.296138	0.289009	0.284877	0.271492	0.292544	0.294752	0.29303	0.29004	0.284556	0.293367	0.235637	0.294973	0.286903	0.285534	0.290366	0.292017	0.278969	0.285833	0.291771	0.283114	0.296682	0.283695	0.291784	0.278863	0.301405	0.291509	0.288668	0.287256	0.293962	0.289729	0.284245	0.283197	0.282508	0.284415	0.290165	0.293517	0.276755	0.283472	0.290934	0.279174	0.236584	0.286787	0.294801	0.290425	0.278361	0.282737	0.253054	0.28355	0.225548
a-22-3	0.29189	0.279006	0.274738	0.264486	0.268662	0.284814	0.287582	0.290443	0.285745	0.27032	0.281759	0.2917	0.28687	0.283858	0.281338	0.283298	0.284245	0.298054	0.288322	0.279446	0.286001	0.284019	0.288212	0.271703	0.298016	0.282083	0.279347	0.279739	0.286703	0.280447	0.278846	0.273043	0.273553	0.27992	0.28991	0.287822	0.297228	0.289269	0.280893	0.289782	0.282396	0.288188	0.295889	0.292257	0.275806	0.288621	0.283615	0.295171	0.288489
a-22-4	0.283589	0.270811	0.268189	0.255924	0.277438	0.281667	0.279092	0.27813	0.273875	0.278242	0.266825	0.284884	0.282166	0.261311	0.274621	0.274238	0.272514	0.284551	0.276724	0.271038	0.279152	0.266	0.273251	0.258992	0.265273	0.276932	0.275456	0.273005	0.281085	0.275207	0.27223	0.26566	0.272805	0.268843	0.283745	0.285655	0.282682	0.274073	0.273813	0.269305	0.271626	0.275621	0.287833	0.282688	0.267253	0.276496	0.267118	0.280279	0.270144
a-22-5	0.291493	0.27987	0.27781	0.265839	0.287152	0.290707	0.289174	0.278251	0.279097	0.288057	0.279103	0.293229	0.294546	0.275606	0.267816	0.28258	0.255175	0.296888	0.288139	0.283895	0.287798	0.272655	0.281543	0.274353	0.28332	0.28913	0.283228	0.280986	0.292191	0.287315	0.279288	0.277368	0.283591	0.276438	0.284668	0.293279	0.275029	0.286551	0.282281	0.283941	0.273313	0.2817	0.297413	0.289566	0.276813	0.25845	0.277136	0.294973	0.282541
a-22-6	0.263835	0.256979	0.255968	0.241231	0.264225	0.271062	0.267713	0.26797	0.262886	0.265491	0.258543	0.270486	0.258699	0.259697	0.262766	0.262287	0.26333	0.279169	0.269543	0.255722	0.265486	0.258027	0.261906	0.232333	0.272611	0.2625	0.264282	0.261364	0.265341	0.259776	0.264244	0.252867	0.260234	0.256239	0.271003	0.278106	0.270534	0.270049	0.259439	0.264116	0.259065	0.26572	0.275485	0.270615	0.232831	0.26699	0.259106	0.274058	0.264486
a-23-1	0.267266	0.262265	0.258226	0.247762	0.267052	0.269488	0.259476	0.270706	0.24678	0.268448	0.253933	0.275207	0.275007	0.260362	0.271578	0.26988	0.261439	0.277863	0.272241	0.265185	0.270743	0.259611	0.257908	0.257637	0.265705	0.269931	0.264383	0.266698	0.279621	0.267512	0.26942	0.255997	0.275755	0.262211	0.272369	0.280808	0.260439	0.275998	0.264676	0.246355	0.260199	0.24861	0.277597	0.275359	0.258014	0.2659	0.249628	0.264225	0.26675
a-23-2	0.273873	0.262308	0.262683	0.234974	0.270713	0.275989	0.271631	0.271476	0.269682	0.271827	0.263236	0.275566	0.269257	0.259465	0.271758	0.267702	0.268808	0.284571	0.274921	0.261945	0.269979	0.26472	0.268136	0.254175	0.280852	0.272869	0.266618	0.265863	0.254735	0.270602	0.267645	0.260117	0.261485	0.262168	0.27702	0.276198	0.278189	0.274459	0.264412	0.268838	0.265178	0.272336	0.278687	0.280748	0.260831	0.272351	0.264828	0.276714	0.272666
a-23-3	0.282338	0.271867	0.271417	0.266118	0.281352	0.28138	0.278938	0.279363	0.284697	0.282983	0.278867	0.284699	0.29398	0.283583	0.280764	0.278795	0.272104	0.288998	0.275443	0.281647	0.278429	0.176166	0.273177	0.275504	0.285941	0.283992	0.282213	0.276832	0.295508	0.281305	0.272983	0.269798	0.280162	0.270593	0.284113	0.290161	0.286827	0.283184	0.272219	0.27924	0.274831	0.286908	0.287927	0.26056	0.280321	0.275703	0.269276	0.294224	0.279431
a-23-4	0.262291	0.26085	0.243263	0.260489	0.272551	0.267312	0.256966	0.272518	0.265608	0.273796	0.277592	0.273481	0.289218	0.274586	0.277909	0.277101	0.280673	0.285126	0.271776	0.280231	0.267645	0.270089	0.262361	0.27132	0.265055	0.284904	0.270772	0.265031	0.289359	0.282473	0.271485	0.241902	0.284001	0.26932	0.280442	0.278662	0.282347	0.284827	0.262641	0.276841	0.273723	0.267744	0.282992	0.274967	0.267909	0.284726	0.274042	0.28181	0.284919
a-23-5	0.28641	0.278418	0.271005	0.261503	0.281297	0.281065	0.285142	0.285395	0.286179	0.281885	0.279579	0.291323	0.274205	0.277956	0.284802	0.281437	0.280012	0.291777	0.281206	0.275403	0.285357	0.284369	0.278975	0.266259	0.292819	0.280957	0.284965	0.280686	0.286102	0.279323	0.27929	0.268776	0.276348	0.28	0.289839	0.297754	0.293264	0.289995	0.279478	0.283831	0.278368	0.288207	0.294871	0.284437	0.273223	0.283349	0.274249	0.288558	0.278825
a-23-6	0.2873	0.278506	0.2735	0.252658	0.282831	0.286648	0.284014	0.285836	0.280288	0.283911	0.264183	0.291339	0.282554	0.2525	0.280915	0.281688	0.276835	0.287905	0.285283	0.269431	0.28588	0.269889	0.283144	0.265187	0.287927	0.284891	0.280004	0.277905	0.236216	0.281933	0.282488	0.271582	0.273807	0.276451	0.288943	0.294118	0.284501	0.282418	0.280015	0.275401	0.261318	0.281775	0.292577	0.290487	0.268435	0.280286	0.251923	0.285576	0.237876
a-24-1	0.275011	0.282098	0.271754	0.266321	0.282036	0.28116	0.274546	0.286628	0.286278	0.283109	0.280207	0.294415	0.2865	0.284098	0.280033	0.283369	0.283754	0.295113	0.282814	0.280817	0.289159	0.279061	0.273448	0.274674	0.288176	0.288275	0.284541	0.277493	0.294636	0.286196	0.274687	0.270386	0.285661	0.275124	0.285351	0.287727	0.293371	0.284961	0.284058	0.284617	0.281178	0.288494	0.290224	0.288069	0.276311	0.287848	0.279275	0.293424	0.288135
a-24-2	0.273613	0.275828	0.258465	0.265284	0.267493	0.265207	0.271289	0.279935	0.278859	0.268391	0.281435	0.288612	0.294237	0.276205	0.277507	0.275386	0.277982	0.288452	0.274654	0.283589	0.283307	0.252242	0.268798	0.274666	0.281935	0.284503	0.278548	0.278651	0.289546	0.282686	0.271016	0.257477	0.284545	0.27164	0.259415	0.290128	0.286381	0.280512	0.276967	0.281523	0.279755	0.28125	0.281411	0.245633	0.277053	0.281816	0.278275	0.291297	0.288053
a-24-3	0.176816	0.271065	0.248111	0.262319	0.265015	0.273765	0.266405	0.278771	0.268136	0.266024	0.279054	0.283043	0.290517	0.276815	0.274533	0.280347	0.284069	0.292905	0.28024	0.286307	0.27722	0.273062	0.265138	0.276894	0.273817	0.28861	0.261117	0.2676	0.293953	0.286075	0.270023	0.247093	0.292206	0.275306	0.279704	0.278803	0.28477	0.285148	0.272672	0.2807	0.2822	0.270713	0.28665	0.281111	0.27461	0.287274	0.277273	0.281759	0.28974
a-24-4	0.267281	0.266662	0.25904	0.263436	0.27245	0.276077	0.182868	0.276623	0.269257	0.273613	0.277676	0.278044	0.297164	0.277725	0.280676	0.283028	0.281616	0.2871	0.27376	0.284367	0.272151	0.271558	0.2647	0.279213	0.265951	0.287928	0.276174	0.27204	0.298278	0.28582	0.275485	0.257327	0.288877	0.274932	0.279999	0.286337	0.28142	0.287661	0.267779	0.279048	0.276804	0.270734	0.280369	0.278539	0.274745	0.285349	0.279715	0.288359	0.289167
a-24-5	0.267814	0.268503	0.263247	0.25751	0.27458	0.273771	0.274002	0.251134	0.265537	0.275685	0.269668	0.281781	0.278257	0.277568	0.279513	0.27029	0.236223	0.286326	0.277493	0.273005	0.276238	0.265477	0.26261	0.26392	0.285448	0.283343	0.27439	0.274372	0.286423	0.280993	0.271441	0.260208	0.279521	0.272197	0.280251	0.282532	0.255865	0.283342	0.270397	0.272329	0.256039	0.267817	0.28687	0.276586	0.264183	0.238564	0.264845	0.280532	0.274447
a-24-6	0.295627	0.281301	0.281984	0.270358	0.292013	0.288861	0.288104	0.294019	0.290462	0.292973	0.29333	0.286249	0.29091	0.289308	0.285897	0.26267	0.290692	0.295303	0.290597	0.282876	0.28745	0.282404	0.285428	0.269495	0.30355	0.281548	0.290445	0.286564	0.29407	0.280506	0.281296	0.280294	0.285195	0.270212	0.283563	0.294002	0.29192	0.285437	0.28325	0.293953	0.291224	0.292911	0.27045	0.287791	0.281649	0.294662	0.28856	0.296235	0.290636
a-25-1	0.288029	0.277363	0.282363	0.264654	0.282472	0.279832	0.284726	0.288969	0.28907	0.283659	0.281457	0.290551	0.292837	0.28427	0.285529	0.277202	0.287038	0.30119	0.290749	0.287637	0.284655	0.281426	0.283312	0.278502	0.296147	0.286606	0.286523	0.280539	0.291046	0.284774	0.280182	0.280605	0.283651	0.268719	0.291123	0.289734	0.294775	0.294794	0.278942	0.288368	0.283979	0.29131	0.273392	0.29115	0.276615	0.290846	0.281893	0.293814	0.286849
a-25-2	0.280757	0.245748	0.271322	0.264465	0.232866	0.282981	0.278872	0.285428	0.287749	0.234643	0.283397	0.256437	0.292511	0.28294	0.273309	0.287487	0.288815	0.304035	0.294012	0.282928	0.250518	0.280257	0.275729	0.280598	0.288602	0.287613	0.266532	0.25975	0.296549	0.285366	0.276883	0.270572	0.286076	0.277522	0.287071	0.292163	0.297175	0.295539	0.24754	0.288361	0.28377	0.289971	0.291489	0.292381	0.276161	0.292638	0.283353	0.291088	0.290183
a-25-3	0.280545	0.268323	0.267112	0.255658	0.276857	0.278031	0.272457	0.281092	0.264524	0.277588	0.243171	0.281391	0.281819	0.276771	0.274346	0.272716	0.277531	0.278368	0.273954	0.273216	0.275841	0.268825	0.269437	0.26455	0.280308	0.278914	0.274315	0.270882	0.283659	0.276833	0.273875	0.266533	0.280436	0.268558	0.280828	0.286232	0.278013	0.280896	0.269569	0.234617	0.270946	0.265667	0.287104	0.282902	0.268825	0.280944	0.245302	0.264682	0.271173
a-25-4	0.254999	0.264321	0.188446	0.262657	0.263211	0.272586	0.263751	0.271908	0.271347	0.264804	0.277724	0.277035	0.291462	0.271182	0.272062	0.276372	0.280316	0.285371	0.273349	0.28027	0.271353	0.267882	0.262617	0.273395	0.274458	0.281647	0.26294	0.264084	0.289601	0.27981	0.259589	0.187836	0.285298	0.268973	0.27313	0.282096	0.282288	0.280068	0.266246	0.282854	0.275558	0.273754	0.280535	0.271038	0.270629	0.28447	0.27308	0.277575	0.286049
a-25-5	0.299637	0.292663	0.287295	0.250652	0.294739	0.294601	0.3003	0.29451	0.296693	0.296085	0.285694	0.305931	0.288577	0.242939	0.288661	0.290471	0.288676	0.30596	0.295774	0.280449	0.300826	0.289815	0.299018	0.273435	0.306266	0.297186	0.29305	0.2907	0.182329	0.294116	0.290647	0.284375	0.276211	0.285692	0.297917	0.303676	0.300366	0.291724	0.294468	0.292896	0.28347	0.299547	0.301154	0.303264	0.278341	0.292792	0.287848	0.302588	0.291403
a-25-6	0.178096	0.283862	0.260177	0.276357	0.276399	0.285474	0.276742	0.290456	0.279797	0.276824	0.292262	0.28713	0.296125	0.289921	0.285734	0.292823	0.297664	0.297776	0.292854	0.299888	0.289538	0.285465	0.275487	0.290658	0.283939	0.300778	0.272096	0.279858	0.307301	0.298386	0.282164	0.259203	0.307131	0.288775	0.282609	0.281303	0.289399	0.290865	0.28466	0.293693	0.296281	0.282312	0.291017	0.284552	0.288053	0.300545	0.291297	0.284734	0.295898
a-26-1	0.260401	0.281255	0.264984	0.275562	0.283082	0.279825	0.278319	0.288956	0.280211	0.284109	0.28876	0.284551	0.288113	0.290636	0.288936	0.280427	0.294537	0.291227	0.286556	0.293327	0.287194	0.282248	0.271402	0.283245	0.286212	0.298749	0.277861	0.283805	0.305129	0.296459	0.277716	0.26368	0.299734	0.284878	0.286243	0.286278	0.284071	0.288958	0.282613	0.288749	0.2905	0.281808	0.288548	0.283338	0.277084	0.297798	0.283441	0.282094	0.288575
a-26-2	0.280066	0.26949	0.268504	0.253843	0.276848	0.276225	0.280937	0.277114	0.271208	0.277621	0.267832	0.282499	0.27339	0.276158	0.274232	0.272901	0.267248	0.289308	0.280545	0.257485	0.277768	0.268241	0.271195	0.258954	0.284386	0.276372	0.272368	0.27084	0.284516	0.274731	0.272862	0.266337	0.276555	0.267565	0.27903	0.287709	0.277932	0.277434	0.272553	0.274873	0.269142	0.274198	0.285122	0.281453	0.261747	0.270924	0.264649	0.283054	0.270402
a-26-3	0.293022	0.284981	0.27602	0.263529	0.286311	0.287459	0.292339	0.288923	0.283041	0.287862	0.273917	0.297862	0.287399	0.26311	0.282342	0.28284	0.283347	0.293021	0.284752	0.273855	0.292577	0.27818	0.284419	0.269785	0.266336	0.27937	0.280281	0.282168	0.286053	0.277581	0.282351	0.273745	0.279215	0.277301	0.290689	0.294446	0.292422	0.283096	0.286663	0.287782	0.277361	0.284598	0.29457	0.298573	0.275445	0.28684	0.274947	0.291288	0.278733
a-26-4	0.282147	0.273914	0.27116	0.251978	0.278359	0.275568	0.282168	0.277154	0.27724	0.27959	0.2713	0.287322	0.274194	0.277108	0.276027	0.276262	0.273804	0.293358	0.284314	0.237388	0.282056	0.270492	0.272877	0.260252	0.286534	0.277269	0.274	0.274864	0.284908	0.275273	0.276577	0.26929	0.277581	0.271772	0.282318	0.288714	0.285166	0.282653	0.275967	0.275254	0.268541	0.279134	0.289542	0.285203	0.260767	0.277758	0.267523	0.285635	0.273022
a-26-5	0.300677	0.293803	0.285031	0.27221	0.29453	0.293878	0.300469	0.296494	0.291044	0.296303	0.281147	0.307008	0.294001	0.269962	0.289441	0.291063	0.290976	0.301177	0.291376	0.280653	0.301399	0.285496	0.293246	0.278586	0.269847	0.28673	0.288443	0.290339	0.293856	0.284682	0.289551	0.282431	0.284765	0.28521	0.298593	0.301324	0.300613	0.290257	0.29557	0.29616	0.286223	0.291967	0.302419	0.306834	0.283715	0.293805	0.28201	0.299578	0.28552
a-26-6	0.270343	0.271501	0.259271	0.25215	0.266224	0.205666	0.270461	0.272148	0.270195	0.267636	0.271261	0.285314	0.282939	0.268988	0.274476	0.269941	0.273298	0.286258	0.276368	0.273718	0.279931	0.266823	0.265313	0.264194	0.274776	0.275989	0.268651	0.270382	0.281387	0.273657	0.266914	0.25769	0.28031	0.264332	0.277385	0.283019	0.279814	0.280896	0.273967	0.273925	0.269398	0.271939	0.27484	0.274232	0.267425	0.277801	0.267583	0.278324	0.279486
a-27-1	0.293295	0.282219	0.28234	0.268351	0.289146	0.290632	0.289379	0.28534	0.279229	0.290242	0.248287	0.294711	0.288368	0.281336	0.286033	0.286487	0.275566	0.280543	0.285732	0.277801	0.288936	0.272501	0.286725	0.273545	0.293532	0.286961	0.2831	0.283697	0.29115	0.285261	0.282675	0.280935	0.279929	0.281217	0.29214	0.298214	0.282347	0.28665	0.283325	0.272939	0.245325	0.280415	0.295986	0.293731	0.277888	0.27857	0.220386	0.287163	0.182362
a-27-2	0.284043	0.286558	0.274906	0.272432	0.285435	0.283558	0.279286	0.284278	0.267832	0.286185	0.272058	0.299291	0.294231	0.268968	0.290817	0.286692	0.281255	0.29179	0.281686	0.286826	0.293678	0.277947	0.282342	0.277513	0.2427	0.290268	0.28356	0.28747	0.30091	0.287894	0.292652	0.274394	0.290826	0.279337	0.292464	0.294462	0.282048	0.293913	0.287412	0.270094	0.27291	0.26979	0.295777	0.292907	0.276029	0.284737	0.271844	0.284897	0.280737
a-27-3	0.28543	0.253927	0.277771	0.276441	0.273102	0.294719	0.287009	0.294977	0.292042	0.27354	0.290185	0.255054	0.295556	0.290095	0.283182	0.292176	0.292971	0.296585	0.294074	0.295037	0.258263	0.286936	0.284631	0.290493	0.284776	0.296889	0.269363	0.266931	0.307741	0.294147	0.284424	0.276998	0.29664	0.288066	0.284382	0.295931	0.289982	0.296664	0.254724	0.293356	0.290823	0.294365	0.296446	0.291231	0.284816	0.297301	0.292544	0.290258	0.291073
a-27-4	0.265797	0.261154	0.25514	0.24473	0.264975	0.260333	0.260934	0.26714	0.243924	0.266251	0.256807	0.274452	0.275192	0.260313	0.27138	0.262846	0.258074	0.275875	0.267755	0.263568	0.269169	0.256155	0.25573	0.256538	0.26723	0.269983	0.263709	0.265286	0.273813	0.26807	0.262626	0.252559	0.269809	0.259485	0.270494	0.280519	0.262011	0.270644	0.262527	0.255021	0.258976	0.24558	0.274335	0.269646	0.257261	0.261994	0.251377	0.263229	0.26426
a-27-5	0.287685	0.280774	0.276099	0.258534	0.287445	0.286923	0.284723	0.289297	0.279788	0.289137	0.278759	0.294241	0.276278	0.283831	0.281552	0.282569	0.283902	0.29786	0.288181	0.276496	0.288841	0.283166	0.279933	0.264262	0.29557	0.282389	0.281706	0.278227	0.287553	0.280777	0.2807	0.274406	0.273978	0.277815	0.289399	0.298725	0.292729	0.292946	0.283303	0.284712	0.283281	0.282446	0.295726	0.294889	0.171385	0.287111	0.280187	0.294134	0.287192
a-27-6	0.275564	0.276134	0.268829	0.262868	0.277608	0.279392	0.268444	0.281693	0.251808	0.279063	0.263333	0.288595	0.287478	0.270935	0.283387	0.283717	0.272891	0.28817	0.283069	0.277522	0.283637	0.270085	0.266497	0.270393	0.273904	0.280687	0.275542	0.280035	0.294094	0.278729	0.280442	0.266715	0.288762	0.273987	0.282312	0.291645	0.267799	0.286505	0.277258	0.252097	0.271477	0.25266	0.289223	0.28663	0.270668	0.277224	0.257463	0.272184	0.277707
a-28-1	0.26448	0.261584	0.254713	0.254085	0.194168	0.269429	0.270279	0.275786	0.272071	0.195179	0.278081	0.274203	0.285816	0.271792	0.273917	0.276203	0.280187	0.291367	0.27977	0.276031	0.269327	0.269327	0.262385	0.269719	0.27676	0.275568	0.260084	0.265577	0.286696	0.273666	0.268019	0.253066	0.282995	0.26642	0.274978	0.281468	0.284424	0.287401	0.26356	0.280642	0.272586	0.274315	0.27929	0.277051	0.270889	0.284384	0.275753	0.281666	0.283124
a-28-2	0.282799	0.275718	0.272661	0.269862	0.279244	0.277586	0.274496	0.272324	0.272247	0.279632	0.280425	0.28787	0.29366	0.290192	0.28445	0.280548	0.272148	0.293022	0.282407	0.281651	0.282168	0.262588	0.271382	0.275584	0.290768	0.273536	0.28321	0.278528	0.301036	0.271697	0.282783	0.271241	0.287384	0.275604	0.278898	0.283085	0.282354	0.293226	0.276952	0.278392	0.274835	0.273606	0.29067	0.275183	0.277632	0.275463	0.278828	0.293436	0.289614
a-28-3	0.287375	0.278513	0.272153	0.257567	0.280792	0.282897	0.28586	0.283426	0.285314	0.282629	0.276484	0.291978	0.283292	0.276473	0.280283	0.278288	0.27663	0.292235	0.280997	0.249099	0.286185	0.272738	0.278143	0.265416	0.289452	0.281371	0.278755	0.276799	0.284732	0.279367	0.274219	0.270256	0.278857	0.273507	0.287626	0.292722	0.288879	0.278442	0.280733	0.28016	0.271816	0.2875	0.295167	0.291691	0.268259	0.279859	0.273399	0.288729	0.281515
a-28-4	0.286196	0.28085	0.273641	0.260778	0.285448	0.287306	0.288218	0.281642	0.282851	0.286009	0.273119	0.293768	0.283288	0.28225	0.283754	0.28232	0.279508	0.295592	0.286465	0.272391	0.288293	0.277326	0.28571	0.267546	0.290896	0.279986	0.277876	0.278033	0.286842	0.277903	0.281618	0.271303	0.281413	0.277903	0.294323	0.293314	0.287969	0.280167	0.282607	0.280885	0.276167	0.284565	0.2966	0.293548	0.27713	0.283968	0.277854	0.287426	0.281459
a-28-5	0.282882	0.273699	0.269508	0.256164	0.278502	0.280812	0.278469	0.275949	0.271173	0.27966	0.228583	0.287201	0.280777	0.270457	0.27626	0.276396	0.266149	0.281321	0.278506	0.270234	0.281874	0.269263	0.277379	0.263974	0.287033	0.277885	0.273381	0.272771	0.279206	0.27559	0.272135	0.267874	0.271023	0.269309	0.283858	0.286582	0.27326	0.277423	0.275423	0.267041	0.228713	0.273144	0.286862	0.283922	0.264075	0.270778	0.243657	0.278693	0.227907
a-28-6	0.298793	0.283785	0.283851	0.260467	0.29279	0.293537	0.292336	0.291771	0.290901	0.294035	0.276319	0.296164	0.281217	0.281127	0.284802	0.284316	0.280693	0.300023	0.28904	0.278865	0.290766	0.276758	0.293035	0.268228	0.299446	0.286855	0.285695	0.287278	0.27731	0.284532	0.279169	0.282413	0.165043	0.279215	0.293905	0.29963	0.295268	0.286144	0.284523	0.286516	0.281334	0.293242	0.297952	0.294002	0.268514	0.2843	0.28064	0.298324	0.283446
a-29-1	0.250648	0.283519	0.261124	0.269114	0.262747	0.268728	0.26748	0.276998	0.273646	0.2642	0.291216	0.295411	0.299729	0.287353	0.281585	0.283362	0.295341	0.298056	0.284499	0.293673	0.28989	0.284008	0.268012	0.286631	0.278467	0.293559	0.261661	0.275993	0.306537	0.291044	0.279786	0.259639	0.302797	0.278751	0.288985	0.289962	0.289366	0.301306	0.284635	0.290361	0.286551	0.276161	0.287831	0.28993	0.284477	0.298626	0.284972	0.293414	0.298745
a-29-2	0.263969	0.190433	0.249993	0.2441	0.258195	0.270723	0.257527	0.266235	0.26809	0.259404	0.263531	0.202658	0.274447	0.261124	0.261784	0.263991	0.264116	0.28112	0.270814	0.263403	0.197271	0.253182	0.255645	0.256635	0.268398	0.267645	0.250244	0.229241	0.273205	0.265625	0.255497	0.247868	0.267552	0.259338	0.269279	0.272582	0.272805	0.273976	0.192164	0.266704	0.263397	0.270472	0.274557	0.266414	0.257017	0.268924	0.262967	0.275324	0.267706
a-29-3	0.293656	0.287133	0.279764	0.265019	0.289057	0.291242	0.28475	0.280458	0.261721	0.2898	0.257485	0.300621	0.295409	0.283499	0.291476	0.285111	0.273811	0.289923	0.28621	0.282671	0.295281	0.278588	0.278167	0.276982	0.292975	0.286095	0.288606	0.288177	0.293101	0.284406	0.284104	0.278055	0.286932	0.280332	0.292281	0.299023	0.275976	0.287492	0.289707	0.254548	0.262802	0.262549	0.297413	0.291824	0.276597	0.276914	0.251922	0.278196	0.262941
a-29-4	0.279673	0.27219	0.268446	0.254312	0.275075	0.276678	0.282288	0.27864	0.274155	0.276066	0.26953	0.284972	0.274348	0.277006	0.275848	0.273747	0.272071	0.290564	0.281437	0.262659	0.279689	0.272243	0.275881	0.264081	0.284778	0.275379	0.269655	0.273758	0.287089	0.273342	0.27421	0.266524	0.272498	0.271706	0.282565	0.289648	0.282439	0.280213	0.273681	0.274113	0.271756	0.275982	0.285692	0.285001	0.260282	0.275284	0.271402	0.284853	0.274923
a-29-5	0.273305	0.259609	0.260906	0.246153	0.269924	0.271611	0.269563	0.267887	0.261796	0.270757	0.23898	0.273538	0.270648	0.262086	0.267724	0.267557	0.258904	0.268438	0.269305	0.260692	0.267953	0.254488	0.266634	0.253096	0.275236	0.268422	0.263429	0.262474	0.271329	0.266096	0.265379	0.257855	0.262214	0.260302	0.273796	0.279026	0.26694	0.270322	0.262014	0.257074	0.237026	0.264026	0.277322	0.274117	0.25551	0.262855	0.220309	0.27036	0.20162
a-29-6	0.283767	0.277758	0.273474	0.260126	0.284664	0.286553	0.287494	0.281865	0.264856	0.28593	0.257455	0.290705	0.284089	0.278041	0.28493	0.281885	0.275564	0.288071	0.283398	0.278002	0.285133	0.277839	0.283741	0.273597	0.289179	0.274699	0.28393	0.281939	0.287218	0.272415	0.274754	0.271662	0.280929	0.277713	0.287696	0.294565	0.276614	0.278685	0.279665	0.265004	0.27397	0.266654	0.289901	0.289808	0.272118	0.279184	0.254389	0.276877	0.267321
a-3-1	0.295809	0.286514	0.28269	0.27354	0.290072	0.290154	0.291966	0.287036	0.278191	0.290746	0.277914	0.290878	0.287007	0.289207	0.293325	0.29042	0.284855	0.292766	0.29026	0.289324	0.293246	0.262815	0.284617	0.281686	0.295144	0.290454	0.294334	0.289518	0.301117	0.288786	0.289764	0.281365	0.294215	0.28573	0.288908	0.292759	0.285805	0.289244	0.288683	0.282169	0.274564	0.279973	0.294572	0.255067	0.284701	0.287463	0.271523	0.289337	0.276452
a-3-2	0.282078	0.27356	0.263302	0.267345	0.281431	0.282263	0.285628	0.28876	0.287903	0.283417	0.284915	0.277711	0.292563	0.289427	0.270347	0.28449	0.294085	0.288685	0.283948	0.285708	0.280026	0.275489	0.279449	0.28057	0.294292	0.290037	0.273507	0.276192	0.299967	0.288641	0.175105	0.263387	0.286467	0.278266	0.277015	0.294389	0.292728	0.287221	0.275258	0.292608	0.287172	0.290152	0.281149	0.280502	0.28179	0.297838	0.282081	0.292094	0.284179
a-3-3	0.271884	0.26272	0.261234	0.254204	0.27093	0.269296	0.266806	0.277368	0.275025	0.271966	0.266537	0.275342	0.279843	0.274469	0.276588	0.271389	0.270177	0.281482	0.271144	0.27456	0.270301	0.267444	0.266458	0.262775	0.282156	0.274282	0.271849	0.26712	0.284655	0.272369	0.271999	0.259815	0.274166	0.265619	0.278896	0.275993	0.278411	0.277048	0.263923	0.271415	0.268508	0.277235	0.279336	0.278292	0.265885	0.274	0.26574	0.275549	0.273555
a-3-5	0.291696	0.281193	0.278958	0.268763	0.281783	0.286221	0.289401	0.291238	0.283263	0.282875	0.283049	0.293938	0.289771	0.284723	0.282779	0.273267	0.287432	0.299934	0.289833	0.282215	0.288112	0.278011	0.282823	0.258426	0.294717	0.179413	0.280817	0.286025	0.295472	0.180479	0.282385	0.27702	0.285131	0.271012	0.288586	0.296428	0.292577	0.289872	0.282745	0.289661	0.283893	0.285014	0.289238	0.290449	0.274868	0.290722	0.283545	0.297882	0.288095
a-3-6	0.286622	0.280669	0.274478	0.269801	0.286708	0.285815	0.27815	0.285018	0.280922	0.288837	0.280719	0.292975	0.28708	0.282545	0.285261	0.280087	0.277808	0.290901	0.27998	0.277877	0.287872	0.273734	0.281576	0.278	0.290231	0.28397	0.2848	0.286144	0.297032	0.28234	0.275038	0.272461	0.280581	0.276553	0.287293	0.298688	0.284529	0.286615	0.283173	0.279521	0.282107	0.282591	0.285833	0.270576	0.274042	0.28051	0.271389	0.28808	0.286086
a-30-1	0.267363	0.224912	0.257587	0.259571	0.269906	0.275123	0.26195	0.263799	0.264332	0.27084	0.275384	0.236745	0.293438	0.271301	0.278486	0.273567	0.277857	0.290964	0.281475	0.277443	0.230475	0.262795	0.261403	0.271642	0.27304	0.278002	0.261311	0.247304	0.286882	0.276139	0.263835	0.255885	0.282739	0.26942	0.282832	0.275687	0.282265	0.283673	0.225997	0.281374	0.263236	0.265753	0.281973	0.278302	0.273386	0.281574	0.274655	0.283525	0.277048
a-30-2	0.276789	0.235897	0.269186	0.271536	0.280519	0.284639	0.270924	0.272007	0.273855	0.281343	0.286525	0.245433	0.304198	0.283147	0.288624	0.284395	0.288943	0.303315	0.2936	0.276967	0.239149	0.272866	0.26953	0.282724	0.282274	0.288947	0.272181	0.2571	0.298305	0.286335	0.27341	0.26781	0.293244	0.280391	0.293486	0.285571	0.292881	0.295021	0.236723	0.294195	0.273789	0.275276	0.293431	0.290357	0.285714	0.293088	0.286283	0.294801	0.288414
a-30-3	0.286511	0.25684	0.274813	0.260095	0.278416	0.286613	0.284835	0.285899	0.281678	0.278936	0.255175	0.268464	0.286003	0.280524	0.271437	0.279125	0.276912	0.291524	0.28671	0.281567	0.262775	0.277931	0.281977	0.272868	0.291339	0.283996	0.259049	0.26422	0.290835	0.281968	0.275983	0.272813	0.278066	0.272122	0.283633	0.292013	0.285115	0.286239	0.258151	0.278273	0.254871	0.284023	0.288758	0.289762	0.273382	0.281087	0.259089	0.28856	0.254528
a-30-4	0.272818	0.271356	0.263984	0.258576	0.272859	0.276425	0.278951	0.266544	0.273991	0.273917	0.273674	0.284924	0.285001	0.269933	0.28011	0.274274	0.250749	0.285622	0.27332	0.274899	0.279339	0.252063	0.273457	0.264253	0.282792	0.279482	0.277332	0.273355	0.284355	0.277465	0.27646	0.262322	0.279894	0.27249	0.284073	0.284884	0.266924	0.279321	0.272915	0.275005	0.261599	0.276055	0.287884	0.259126	0.268565	0.253519	0.270182	0.281065	0.277506
a-30-5	0.290469	0.286243	0.275813	0.264744	0.28713	0.284811	0.293574	0.29079	0.284824	0.288982	0.28062	0.299185	0.283605	0.282746	0.28673	0.284118	0.277934	0.296519	0.285725	0.249788	0.29362	0.274498	0.281904	0.26956	0.295122	0.284212	0.287538	0.28658	0.287635	0.282845	0.277793	0.274837	0.281558	0.277918	0.29444	0.298459	0.287199	0.282288	0.288212	0.285183	0.27741	0.287505	0.297283	0.296426	0.270889	0.281112	0.277167	0.291579	0.286553
a-30-6	0.281503	0.270322	0.269994	0.257146	0.278405	0.278614	0.273509	0.282512	0.266246	0.279823	0.244173	0.283752	0.283664	0.277837	0.276652	0.274212	0.279218	0.278944	0.274795	0.27476	0.278343	0.270697	0.270701	0.267242	0.28116	0.281526	0.27624	0.273342	0.285935	0.279711	0.276941	0.268356	0.283503	0.270719	0.282745	0.287956	0.278671	0.281971	0.272371	0.233261	0.273197	0.267096	0.288416	0.284593	0.271186	0.282794	0.245593	0.265661	0.273033
a-31-1	0.289669	0.276238	0.268957	0.267642	0.282398	0.282021	0.281477	0.288646	0.286639	0.282939	0.284113	0.288619	0.28604	0.280048	0.275245	0.287265	0.281783	0.292218	0.280783	0.283756	0.283054	0.269759	0.278726	0.270358	0.290491	0.283479	0.283703	0.27913	0.290011	0.280709	0.282886	0.267228	0.282891	0.279933	0.291092	0.293935	0.290357	0.287894	0.277909	0.28763	0.280013	0.288069	0.298194	0.265814	0.271959	0.28658	0.282893	0.297629	0.291183
a-31-3	0.291491	0.284563	0.282845	0.264125	0.289233	0.291724	0.288038	0.283217	0.252859	0.290253	0.257224	0.297305	0.288837	0.277735	0.287943	0.284996	0.267579	0.287415	0.283567	0.278427	0.291691	0.27014	0.284118	0.270193	0.287251	0.282484	0.287141	0.287866	0.291696	0.28081	0.283684	0.281166	0.279092	0.278493	0.286045	0.298428	0.266942	0.280962	0.286446	0.255131	0.25976	0.253387	0.294653	0.285675	0.273241	0.271193	0.253962	0.272708	0.257975
a-31-4	0.290529	0.273457	0.281885	0.257834	0.284052	0.285684	0.28848	0.288692	0.29168	0.285635	0.285018	0.285967	0.28408	0.2633	0.285981	0.2799	0.28595	0.302002	0.291169	0.271655	0.280568	0.28234	0.282283	0.264975	0.293623	0.284686	0.284497	0.279631	0.257279	0.282217	0.281015	0.278933	0.275738	0.277845	0.291966	0.295389	0.297864	0.293354	0.275137	0.289152	0.282798	0.294303	0.295532	0.291542	0.268895	0.290132	0.286694	0.293501	0.288894
a-31-5	0.291815	0.283593	0.278108	0.243642	0.286573	0.287476	0.292394	0.287807	0.288665	0.288271	0.277867	0.296891	0.282175	0.238918	0.281801	0.283032	0.280907	0.2986	0.288755	0.273732	0.292145	0.281741	0.289579	0.266469	0.298576	0.289702	0.285362	0.282429	0.187297	0.286221	0.284589	0.275406	0.270931	0.276985	0.290222	0.296512	0.292312	0.285399	0.285496	0.284977	0.276546	0.291707	0.293839	0.294394	0.271507	0.284849	0.278973	0.295627	0.284274
a-31-6	0.301903	0.295867	0.287663	0.269228	0.29917	0.300221	0.30479	0.303071	0.304759	0.300884	0.297761	0.309321	0.305892	0.272064	0.292378	0.299489	0.302723	0.31201	0.301161	0.293601	0.303502	0.295871	0.300989	0.288373	0.312181	0.305995	0.294466	0.295409	0.2409	0.304028	0.248132	0.286219	0.292495	0.293184	0.304075	0.314445	0.312723	0.303971	0.297355	0.305504	0.296019	0.306946	0.307473	0.308151	0.291368	0.306836	0.297536	0.314547	0.304161
a-32-1	0.283642	0.267973	0.268556	0.244254	0.277456	0.279257	0.277086	0.278242	0.2753	0.27868	0.26232	0.281255	0.269666	0.266248	0.271917	0.271785	0.268514	0.286346	0.275822	0.266515	0.275694	0.262927	0.277165	0.255972	0.286155	0.273606	0.270598	0.27134	0.264674	0.271019	0.266731	0.266185	0.183529	0.264535	0.280603	0.286104	0.281014	0.274209	0.269239	0.270842	0.267272	0.277914	0.283151	0.279616	0.255272	0.272483	0.266363	0.283116	0.270104
a-32-2	0.268096	0.272481	0.24841	0.260099	0.274011	0.267305	0.272639	0.280253	0.279502	0.275143	0.279174	0.285824	0.29379	0.277222	0.280581	0.278253	0.286342	0.292037	0.279625	0.281583	0.279806	0.276179	0.268962	0.277083	0.282959	0.287567	0.275095	0.268431	0.291028	0.285122	0.271091	0.247205	0.28682	0.274106	0.287927	0.287524	0.284928	0.286217	0.274633	0.285782	0.282807	0.280849	0.28031	0.282459	0.274132	0.289712	0.276854	0.281176	0.291564
a-32-3	0.281323	0.27016	0.267922	0.252284	0.277484	0.279365	0.282325	0.278152	0.274243	0.278641	0.268409	0.282666	0.274829	0.27358	0.275623	0.272214	0.26796	0.291139	0.282627	0.253306	0.277971	0.270314	0.2748	0.260547	0.284747	0.27186	0.271536	0.27326	0.284602	0.269953	0.274099	0.265337	0.273218	0.265273	0.281197	0.289027	0.281843	0.276769	0.27164	0.277482	0.271281	0.27654	0.285701	0.284078	0.259214	0.270884	0.269569	0.283325	0.273335
a-32-4	0.293957	0.28397	0.279691	0.264509	0.290115	0.293134	0.290747	0.294019	0.292654	0.291821	0.284104	0.296805	0.285714	0.288346	0.282836	0.285736	0.289896	0.301612	0.290421	0.281812	0.291242	0.284882	0.287617	0.268153	0.300298	0.287998	0.287373	0.286399	0.290191	0.286397	0.284439	0.278489	0.272884	0.281217	0.289234	0.305088	0.301998	0.295012	0.285375	0.291867	0.28821	0.294438	0.29695	0.293805	0.222469	0.29348	0.287802	0.300011	0.290225
a-32-5	0.284666	0.254638	0.273023	0.256701	0.276705	0.284688	0.2826	0.283853	0.279467	0.276738	0.253532	0.266383	0.282701	0.277462	0.269842	0.2775	0.274798	0.290026	0.284988	0.279149	0.260474	0.274723	0.28016	0.270574	0.289368	0.280937	0.258411	0.261474	0.287487	0.278572	0.273637	0.270952	0.276324	0.268739	0.281968	0.29013	0.283257	0.283212	0.255695	0.276227	0.253427	0.28203	0.286102	0.288075	0.270734	0.279352	0.258373	0.287168	0.252779
a-32-6	0.28497	0.275549	0.268052	0.26428	0.27837	0.282164	0.27885	0.271737	0.275936	0.279193	0.278176	0.288885	0.289974	0.280937	0.275773	0.28336	0.268618	0.290929	0.280347	0.279336	0.283591	0.259582	0.275573	0.269506	0.290273	0.282263	0.279451	0.276535	0.292436	0.280356	0.278367	0.266482	0.28338	0.275714	0.281959	0.290061	0.283549	0.279433	0.277801	0.28264	0.270175	0.278031	0.289703	0.263626	0.274753	0.272296	0.275925	0.284389	0.279462
a-33-1	0.273967	0.275859	0.269741	0.264716	0.276178	0.274423	0.269266	0.279669	0.26428	0.277145	0.272778	0.287743	0.288159	0.277181	0.277348	0.279658	0.274842	0.285188	0.275581	0.282129	0.283129	0.270146	0.266506	0.270538	0.278878	0.28545	0.277148	0.275388	0.292464	0.283246	0.280524	0.268017	0.287478	0.272214	0.276016	0.289229	0.273936	0.284737	0.277594	0.262236	0.275793	0.266621	0.289451	0.270223	0.271171	0.278354	0.266345	0.280975	0.284877
a-33-2	0.286188	0.282164	0.281851	0.272825	0.2895	0.280806	0.280479	0.288661	0.288566	0.290925	0.288102	0.294757	0.296908	0.290905	0.286142	0.280442	0.29102	0.301921	0.28985	0.290746	0.288864	0.281519	0.285822	0.282548	0.293424	0.289857	0.288982	0.286677	0.298988	0.288306	0.285747	0.280303	0.29288	0.271102	0.29081	0.293726	0.300762	0.293865	0.282257	0.291389	0.285576	0.290606	0.266753	0.293229	0.282107	0.294241	0.28417	0.293534	0.294686
a-33-3	0.290165	0.289255	0.282439	0.2686	0.287756	0.28436	0.292259	0.283697	0.279075	0.288923	0.269734	0.301709	0.289148	0.283071	0.291896	0.286774	0.271454	0.292621	0.285963	0.280937	0.296567	0.273476	0.2807	0.274998	0.292709	0.287745	0.286153	0.291931	0.294799	0.286597	0.284417	0.280471	0.285435	0.281482	0.291575	0.302447	0.281451	0.286425	0.290698	0.271406	0.271803	0.280913	0.298785	0.287872	0.277451	0.275366	0.265674	0.28815	0.275363
a-33-4	0.291387	0.280698	0.274137	0.262414	0.285067	0.288586	0.284419	0.282807	0.275762	0.286144	0.27384	0.293427	0.287597	0.282316	0.276539	0.281677	0.278264	0.293193	0.284054	0.275828	0.28867	0.27805	0.281006	0.269109	0.293259	0.278759	0.281239	0.278825	0.286736	0.277876	0.282486	0.272565	0.278689	0.276645	0.284587	0.298725	0.288901	0.27896	0.282547	0.282772	0.270094	0.277588	0.294319	0.290806	0.271714	0.282158	0.27848	0.287522	0.278077
a-33-5	0.281931	0.275996	0.271606	0.257384	0.276921	0.275645	0.280752	0.278068	0.274674	0.277863	0.267013	0.289753	0.272485	0.278753	0.278846	0.275366	0.271433	0.290559	0.283256	0.264621	0.284454	0.268043	0.270102	0.258063	0.282721	0.278579	0.273413	0.276467	0.28871	0.276429	0.275617	0.269983	0.278143	0.269691	0.282875	0.286827	0.280076	0.279585	0.278896	0.271534	0.268722	0.27737	0.286941	0.2824	0.262941	0.27546	0.264438	0.283988	0.268629
a-33-6	0.281431	0.273137	0.277119	0.265651	0.285906	0.285503	0.279456	0.286293	0.27467	0.287439	0.26017	0.285618	0.285921	0.273846	0.285608	0.285479	0.278922	0.28593	0.279059	0.27358	0.279565	0.270972	0.279511	0.272787	0.2775	0.285391	0.285481	0.280156	0.294186	0.282842	0.283963	0.274628	0.281114	0.27737	0.292616	0.293129	0.281418	0.277458	0.273932	0.274051	0.272516	0.27707	0.291885	0.287666	0.275637	0.283162	0.256442	0.286752	0.262071
a-34-1	0.267464	0.265865	0.258107	0.250037	0.272835	0.269891	0.267389	0.252949	0.257889	0.273804	0.265777	0.278857	0.28334	0.267028	0.274146	0.271946	0.235201	0.282081	0.273228	0.269695	0.273809	0.259617	0.266911	0.264427	0.278846	0.275903	0.272743	0.268803	0.279982	0.273998	0.270833	0.256138	0.276689	0.265726	0.276876	0.282433	0.253805	0.277061	0.267821	0.266458	0.257772	0.259705	0.279257	0.274829	0.267955	0.239315	0.263964	0.274078	0.275819
a-34-2	0.281847	0.279599	0.278683	0.262187	0.283364	0.285452	0.292576	0.284721	0.28414	0.285269	0.277636	0.292424	0.281092	0.280015	0.281818	0.279585	0.268523	0.297267	0.287544	0.272184	0.286675	0.278011	0.284761	0.271646	0.292748	0.281061	0.279794	0.279609	0.293971	0.278903	0.281733	0.275914	0.280187	0.277779	0.292215	0.296278	0.282706	0.282173	0.280543	0.280566	0.280286	0.286598	0.295363	0.291898	0.265114	0.270853	0.273293	0.288297	0.281841
a-34-3	0.292565	0.282199	0.283924	0.269545	0.289059	0.288137	0.292729	0.284924	0.273417	0.289756	0.265907	0.294693	0.291621	0.273338	0.285333	0.287399	0.278414	0.295043	0.28961	0.281376	0.289192	0.278977	0.284983	0.273344	0.276683	0.2856	0.281558	0.284049	0.296052	0.283644	0.287412	0.281123	0.282924	0.281111	0.293398	0.293845	0.28593	0.289192	0.283677	0.266171	0.270089	0.275253	0.297137	0.296629	0.279136	0.281081	0.259084	0.282959	0.268195
a-34-4	0.289233	0.280933	0.276231	0.254387	0.284873	0.288456	0.287196	0.288234	0.28245	0.286457	0.266566	0.293574	0.284659	0.254535	0.282895	0.283391	0.278176	0.289209	0.288163	0.271193	0.288168	0.271919	0.285981	0.267037	0.290835	0.287106	0.283021	0.279713	0.236614	0.283858	0.28423	0.274282	0.275586	0.278323	0.290689	0.296177	0.286086	0.283979	0.282624	0.277346	0.262445	0.284388	0.293649	0.293165	0.271043	0.282429	0.252383	0.286697	0.2367
a-34-5	0.277432	0.2655	0.262379	0.258247	0.26352	0.265852	0.275831	0.277469	0.280801	0.26405	0.279191	0.278506	0.285534	0.282149	0.278623	0.274864	0.280277	0.2981	0.288683	0.279995	0.27326	0.270549	0.265583	0.269574	0.289403	0.27626	0.263443	0.269666	0.293546	0.274732	0.268841	0.260426	0.284935	0.269281	0.277064	0.280715	0.291028	0.288282	0.266768	0.285102	0.275568	0.283664	0.283191	0.286192	0.269741	0.284027	0.280132	0.284461	0.286452
a-35-1	0.27533	0.269508	0.261293	0.259276	0.273877	0.272983	0.272397	0.190127	0.254303	0.275209	0.273362	0.284096	0.28933	0.27613	0.279713	0.27321	0.237288	0.291905	0.279979	0.276577	0.277887	0.268114	0.268398	0.269336	0.281997	0.283681	0.272129	0.27391	0.286326	0.281697	0.273523	0.259796	0.283223	0.271622	0.280823	0.272932	0.265063	0.286164	0.271725	0.276833	0.233646	0.256459	0.284349	0.275646	0.27262	0.241123	0.270937	0.281176	0.279407
a-35-2	0.280087	0.268325	0.264269	0.260685	0.264694	0.267552	0.277579	0.279532	0.283226	0.265299	0.280902	0.280662	0.287562	0.285452	0.280404	0.277823	0.28251	0.300725	0.290251	0.282442	0.275487	0.273001	0.268578	0.272214	0.291632	0.277965	0.264603	0.271668	0.296519	0.276709	0.271113	0.262929	0.287113	0.271847	0.279224	0.282572	0.292645	0.290518	0.269922	0.287256	0.277727	0.285857	0.285923	0.287419	0.27173	0.28673	0.282928	0.28552	0.288668
a-35-3	0.278328	0.266881	0.263555	0.25945	0.262962	0.26605	0.276952	0.27842	0.282558	0.264665	0.280175	0.279282	0.286192	0.284155	0.278531	0.276601	0.281503	0.298183	0.288679	0.280523	0.274415	0.271422	0.266416	0.270466	0.2917	0.277042	0.264317	0.270431	0.294235	0.275626	0.269387	0.261485	0.285679	0.27042	0.277434	0.280523	0.290918	0.289527	0.268394	0.286348	0.276476	0.284501	0.284888	0.28686	0.270093	0.285153	0.281275	0.285049	0.286256
a-35-4	0.27328	0.272021	0.266618	0.266504	0.27337	0.281515	0.273525	0.282915	0.27811	0.274591	0.276401	0.284496	0.29292	0.258681	0.283234	0.279737	0.281438	0.287743	0.276557	0.28073	0.279061	0.273837	0.27515	0.274557	0.242961	0.287632	0.274498	0.279347	0.293722	0.286003	0.278907	0.265266	0.284382	0.273221	0.287417	0.289617	0.283135	0.280471	0.274542	0.275927	0.275841	0.279698	0.283765	0.284598	0.276277	0.284974	0.271811	0.282713	0.280169
a-35-5	0.283144	0.272915	0.270256	0.259474	0.279429	0.2799	0.276932	0.27901	0.271514	0.280816	0.26139	0.285217	0.280883	0.275293	0.279264	0.279041	0.268481	0.284972	0.277073	0.270902	0.280158	0.265293	0.270767	0.265158	0.285553	0.280458	0.275802	0.276634	0.285296	0.278216	0.277354	0.268623	0.275185	0.270935	0.284508	0.288469	0.278651	0.276141	0.275141	0.264246	0.264671	0.273313	0.29	0.284263	0.267387	0.27288	0.259173	0.281112	0.268926
a-36-1	0.292489	0.287976	0.278154	0.265519	0.289247	0.288214	0.293422	0.263035	0.281554	0.290793	0.275331	0.300835	0.286664	0.273604	0.283574	0.281176	0.237408	0.295341	0.285172	0.279775	0.29553	0.276614	0.283909	0.270305	0.280394	0.287102	0.285366	0.287974	0.288401	0.285217	0.285529	0.275736	0.281153	0.278773	0.289484	0.293567	0.273139	0.282558	0.28957	0.28756	0.263119	0.282854	0.298459	0.292819	0.277507	0.240359	0.277156	0.292662	0.279647
a-36-2	0.288949	0.292971	0.275775	0.273338	0.288775	0.286527	0.283038	0.294633	0.296305	0.29033	0.293913	0.304735	0.304487	0.29131	0.285181	0.274923	0.291361	0.301531	0.29079	0.291757	0.298891	0.280032	0.288425	0.284776	0.296585	0.290145	0.288242	0.292817	0.300111	0.288395	0.286791	0.275359	0.295968	0.259058	0.291361	0.298996	0.30193	0.296525	0.293486	0.296241	0.292832	0.298787	0.258237	0.296591	0.284968	0.29516	0.291246	0.301009	0.298937
a-36-3	0.271041	0.261612	0.260577	0.249454	0.270695	0.271391	0.272476	0.274787	0.270609	0.271421	0.259613	0.27517	0.273716	0.271732	0.270102	0.267341	0.264583	0.28375	0.273991	0.267087	0.269444	0.265257	0.266486	0.256223	0.281785	0.274265	0.264138	0.26629	0.27772	0.272606	0.263387	0.258217	0.266246	0.261683	0.276189	0.277909	0.276471	0.274985	0.263568	0.267081	0.265218	0.272472	0.2765	0.276929	0.257704	0.268634	0.257523	0.277632	0.266418
a-37-2	0.294334	0.283426	0.276604	0.273408	0.288042	0.288304	0.289236	0.294559	0.29224	0.289476	0.289751	0.296074	0.291039	0.287262	0.2814	0.292887	0.288569	0.299584	0.287648	0.286042	0.289956	0.277808	0.285263	0.276256	0.296014	0.288952	0.288883	0.284809	0.295356	0.287055	0.28791	0.275621	0.287034	0.286304	0.297195	0.301176	0.297508	0.294622	0.284829	0.294222	0.285961	0.294367	0.304037	0.275793	0.274302	0.292391	0.288029	0.303278	0.296972
a-37-3	0.28092	0.267757	0.2608	0.257593	0.274225	0.273915	0.274643	0.279922	0.277278	0.275333	0.275124	0.280545	0.278898	0.271313	0.267592	0.277348	0.273487	0.28543	0.274478	0.275509	0.275289	0.263035	0.270472	0.262253	0.28262	0.274742	0.274608	0.270197	0.281237	0.271985	0.274225	0.258895	0.27583	0.270979	0.282107	0.285461	0.28127	0.281078	0.269477	0.278022	0.270561	0.279288	0.288896	0.262132	0.262962	0.277244	0.273042	0.288828	0.281766
a-37-6	0.275069	0.275685	0.268585	0.264185	0.274555	0.278885	0.275245	0.278319	0.272939	0.275808	0.277344	0.287773	0.288712	0.281841	0.284034	0.279279	0.274359	0.28839	0.276313	0.278966	0.282362	0.259822	0.267495	0.277079	0.288714	0.287556	0.2817	0.277802	0.292654	0.285399	0.28062	0.266898	0.285701	0.276476	0.276273	0.294567	0.279537	0.288672	0.276995	0.278015	0.273119	0.2745	0.288536	0.267883	0.277592	0.277892	0.270543	0.282461	0.28122
a-38-1	0.277808	0.279035	0.271329	0.261905	0.280055	0.272793	0.273978	0.28118	0.250663	0.280786	0.271802	0.29176	0.291718	0.27626	0.289758	0.278854	0.271084	0.290687	0.282964	0.279685	0.286507	0.272031	0.268057	0.274437	0.279876	0.285333	0.279484	0.281918	0.29222	0.283686	0.276967	0.269468	0.285477	0.277101	0.286186	0.29623	0.275126	0.286575	0.280493	0.267132	0.274963	0.251586	0.290986	0.285234	0.274476	0.274056	0.265383	0.276271	0.280266
a-38-3	0.278515	0.27097	0.267889	0.257318	0.273976	0.272736	0.275416	0.271809	0.266649	0.275203	0.26293	0.284105	0.278248	0.272335	0.279127	0.273818	0.267396	0.284998	0.276654	0.267722	0.279101	0.260553	0.269268	0.261242	0.28048	0.278872	0.275727	0.273855	0.283039	0.276705	0.2718	0.265266	0.273589	0.26688	0.281761	0.281801	0.27713	0.277967	0.273293	0.263284	0.258983	0.268427	0.28434	0.278401	0.266275	0.271159	0.25817	0.279777	0.267136
a-38-5	0.286718	0.2863	0.280039	0.273838	0.29148	0.292147	0.286725	0.285629	0.280863	0.292345	0.269677	0.29873	0.293286	0.286415	0.288991	0.288372	0.287188	0.285554	0.280259	0.282481	0.29296	0.284915	0.286382	0.277361	0.292748	0.291973	0.284327	0.286577	0.301756	0.290086	0.284201	0.279451	0.289322	0.278731	0.293048	0.298708	0.293574	0.284642	0.287278	0.275262	0.276588	0.283391	0.295939	0.299906	0.273214	0.289883	0.27008	0.291064	0.2679
a-39-2	0.269622	0.268396	0.260245	0.253055	0.270052	0.274901	0.274295	0.2716	0.270235	0.270831	0.26805	0.280601	0.275443	0.271877	0.270697	0.276542	0.271247	0.286692	0.276865	0.270512	0.275654	0.268019	0.270008	0.257849	0.279464	0.275062	0.271008	0.272139	0.281618	0.27361	0.272791	0.258038	0.271267	0.268285	0.275258	0.28752	0.279189	0.279477	0.269638	0.268891	0.269215	0.272805	0.287362	0.278189	0.250982	0.275665	0.266984	0.283259	0.276793
a-39-3	0.285168	0.275808	0.27188	0.258027	0.280741	0.282211	0.283977	0.260703	0.272712	0.2824	0.252473	0.288584	0.285373	0.276791	0.275088	0.276634	0.23027	0.281519	0.275084	0.272247	0.283038	0.26846	0.279154	0.264876	0.291803	0.281631	0.279522	0.275885	0.282886	0.279583	0.276674	0.270518	0.273185	0.273734	0.283261	0.286412	0.258463	0.281083	0.277366	0.271571	0.238643	0.274879	0.289766	0.277931	0.267393	0.232664	0.255367	0.281957	0.251984
a-4-1	0.286707	0.275071	0.274351	0.262786	0.28338	0.282867	0.278378	0.287692	0.269726	0.284457	0.246402	0.287919	0.28902	0.28395	0.280792	0.278923	0.284146	0.28294	0.278376	0.279583	0.282327	0.275474	0.274436	0.271875	0.285221	0.285298	0.280861	0.277348	0.291017	0.28345	0.281448	0.273216	0.28728	0.275628	0.287216	0.292592	0.28277	0.287095	0.276901	0.23437	0.277566	0.271541	0.294312	0.289249	0.276245	0.287741	0.24872	0.268612	0.276941
a-4-2	0.268576	0.268891	0.261232	0.261461	0.186971	0.273503	0.274542	0.281753	0.27737	0.187402	0.285679	0.28112	0.293436	0.278834	0.279869	0.283204	0.288145	0.297976	0.286091	0.283014	0.276101	0.275709	0.266495	0.27757	0.280427	0.281394	0.264273	0.270983	0.294006	0.279612	0.273837	0.259192	0.291033	0.27319	0.28001	0.289027	0.291335	0.294142	0.27062	0.287665	0.279881	0.279757	0.285904	0.283567	0.27798	0.292233	0.282347	0.287132	0.290278
a-4-4	0.27367	0.271879	0.264649	0.25383	0.273265	0.26766	0.269025	0.275852	0.247472	0.273798	0.265477	0.284578	0.285283	0.269565	0.28218	0.27249	0.265548	0.284726	0.276533	0.273188	0.279555	0.265632	0.262571	0.267154	0.275286	0.278799	0.273186	0.275377	0.284818	0.277269	0.271668	0.261492	0.279325	0.268732	0.279444	0.288809	0.270505	0.279576	0.273225	0.262381	0.268118	0.249113	0.282547	0.278636	0.267876	0.268997	0.260137	0.270408	0.274569
a-4-5	0.27746	0.275544	0.268274	0.262333	0.283074	0.282937	0.274022	0.283191	0.268402	0.28456	0.250623	0.287754	0.285049	0.283435	0.280521	0.276927	0.27826	0.278945	0.275958	0.283876	0.282693	0.270069	0.276866	0.27178	0.280957	0.286595	0.280592	0.280023	0.294019	0.284327	0.277713	0.266891	0.285611	0.272357	0.290161	0.287877	0.279369	0.285227	0.277496	0.233996	0.274452	0.270431	0.29176	0.282631	0.274622	0.281928	0.243585	0.260692	0.273342
a-4-6	0.278456	0.269816	0.272047	0.254598	0.272796	0.279546	0.274853	0.283876	0.267682	0.274344	0.244389	0.283219	0.282402	0.275527	0.277986	0.276863	0.277405	0.284309	0.28123	0.277398	0.276753	0.275355	0.280402	0.27127	0.284943	0.284188	0.273322	0.272825	0.285058	0.28203	0.276038	0.271012	0.275549	0.272575	0.282983	0.28652	0.281706	0.28134	0.271582	0.231104	0.271457	0.269591	0.288601	0.288989	0.269662	0.281006	0.256116	0.258672	0.272703
a-40-1	0.291815	0.263581	0.277434	0.255118	0.284089	0.287062	0.290163	0.286985	0.288938	0.284871	0.281902	0.276229	0.286661	0.254671	0.284664	0.270963	0.281325	0.298736	0.287652	0.277073	0.269944	0.276201	0.284334	0.270884	0.292953	0.283811	0.282512	0.272789	0.239508	0.281261	0.282798	0.275384	0.278359	0.269259	0.292002	0.294004	0.291432	0.289947	0.265775	0.288482	0.279715	0.290766	0.286701	0.292506	0.277169	0.285095	0.285358	0.29444	0.289024
a-5-1	0.285589	0.269704	0.269677	0.246864	0.278422	0.281785	0.278945	0.280665	0.277544	0.280284	0.264381	0.283045	0.271648	0.268164	0.273762	0.273564	0.269871	0.287976	0.277531	0.267275	0.277865	0.264634	0.279916	0.256131	0.28763	0.274318	0.273723	0.272875	0.267697	0.271965	0.268695	0.268206	0.18178	0.266662	0.283184	0.287795	0.282305	0.274265	0.271485	0.273316	0.26892	0.279704	0.285227	0.281825	0.256325	0.274135	0.26862	0.285697	0.27206
a-5-3	0.299525	0.290213	0.287498	0.26723	0.292513	0.295459	0.294667	0.295193	0.291515	0.293349	0.288846	0.293418	0.278627	0.292462	0.288361	0.291008	0.289167	0.296757	0.294173	0.287921	0.296175	0.294394	0.2939	0.271269	0.304716	0.289958	0.292418	0.290894	0.296898	0.287738	0.290022	0.285012	0.28708	0.286886	0.290733	0.297924	0.290931	0.289866	0.29135	0.295682	0.288632	0.293812	0.298756	0.290372	0.254468	0.292471	0.290797	0.292099	0.286604
a-5-4	0.290317	0.241541	0.278533	0.279099	0.287771	0.294321	0.284406	0.295746	0.275925	0.28834	0.283734	0.241502	0.297851	0.290493	0.298459	0.297607	0.294177	0.301177	0.300428	0.299527	0.24451	0.282653	0.275841	0.288282	0.291189	0.29224	0.282693	0.263777	0.312119	0.290403	0.288018	0.2767	0.304295	0.291286	0.289317	0.293242	0.267887	0.29503	0.241803	0.279638	0.291418	0.277736	0.29255	0.285221	0.288606	0.297549	0.282679	0.27961	0.290645
a-5-5	0.266563	0.265394	0.249661	0.254926	0.260218	0.259771	0.264956	0.271926	0.269752	0.261421	0.271598	0.278526	0.283514	0.26668	0.269389	0.267323	0.269327	0.280383	0.266662	0.273388	0.273249	0.247675	0.261364	0.264028	0.274357	0.274857	0.269442	0.268882	0.280085	0.27323	0.262676	0.249222	0.275511	0.261353	0.255275	0.281001	0.278473	0.27382	0.266925	0.271479	0.270102	0.272593	0.273507	0.244675	0.266784	0.273928	0.268145	0.280885	0.278552
a-5-6	0.272406	0.273807	0.2647	0.257776	0.272355	0.276454	0.272395	0.258879	0.247804	0.273527	0.254942	0.286732	0.290401	0.275002	0.284419	0.275987	0.278892	0.284584	0.280059	0.281682	0.28123	0.273203	0.271492	0.274132	0.277557	0.287031	0.268166	0.276502	0.290024	0.284613	0.275134	0.263498	0.288091	0.26888	0.288066	0.280369	0.272419	0.28654	0.274987	0.23511	0.268391	0.249436	0.284029	0.286533	0.270457	0.282752	0.258076	0.266922	0.282578
a-6-2	0.286128	0.285562	0.276163	0.279103	0.29126	0.292121	0.287161	0.286031	0.293043	0.292143	0.293605	0.289238	0.299489	0.293493	0.292678	0.29033	0.291046	0.293226	0.28686	0.295103	0.292226	0.263233	0.289795	0.290145	0.293466	0.297155	0.295944	0.288971	0.30644	0.295975	0.285296	0.274705	0.303295	0.284358	0.286714	0.282836	0.291011	0.291112	0.287941	0.295763	0.290964	0.295215	0.29105	0.261632	0.290927	0.294096	0.293151	0.292182	0.294677
a-6-3	0.275414	0.279845	0.265693	0.267173	0.273311	0.280827	0.275145	0.281471	0.28201	0.274439	0.283992	0.292191	0.291955	0.278356	0.281682	0.281858	0.280316	0.291302	0.278766	0.287538	0.286174	0.260049	0.268662	0.276124	0.280821	0.289643	0.283212	0.278004	0.2986	0.287826	0.286115	0.264953	0.289973	0.274934	0.280944	0.28617	0.283519	0.286959	0.281039	0.283016	0.283818	0.284708	0.289912	0.256986	0.281638	0.28303	0.281175	0.287881	0.293175
a-6-4	0.274992	0.233937	0.266533	0.263099	0.275381	0.28726	0.279823	0.286807	0.286958	0.276648	0.286003	0.244589	0.293772	0.28787	0.266207	0.282567	0.288681	0.300467	0.289702	0.283946	0.237637	0.276209	0.277392	0.28073	0.293916	0.291319	0.267829	0.180681	0.294733	0.289326	0.272976	0.265158	0.289579	0.27798	0.285618	0.287958	0.291401	0.292286	0.234338	0.291958	0.285296	0.289297	0.294559	0.289612	0.274809	0.292249	0.283419	0.294418	0.289233
a-6-5	0.275612	0.277877	0.273287	0.269799	0.282466	0.285996	0.283278	0.27182	0.281744	0.283386	0.282279	0.289951	0.29682	0.285844	0.285598	0.281647	0.282616	0.297919	0.284622	0.28817	0.284613	0.277509	0.270739	0.280867	0.290883	0.291211	0.281189	0.278306	0.297197	0.289319	0.288135	0.272369	0.292042	0.276407	0.294107	0.188123	0.292995	0.294843	0.279325	0.288137	0.277178	0.283781	0.29153	0.294836	0.284483	0.285633	0.286344	0.28845	0.293523
a-6-6	0.281134	0.274606	0.274939	0.27082	0.284336	0.286128	0.281083	0.281039	0.281609	0.285498	0.281437	0.286868	0.296763	0.285869	0.285846	0.27517	0.276015	0.28739	0.275178	0.287613	0.28186	0.272492	0.281206	0.277564	0.293369	0.283404	0.283611	0.277663	0.296767	0.280654	0.284886	0.272346	0.288353	0.272642	0.282904	0.290482	0.281087	0.28793	0.276392	0.281307	0.282241	0.283235	0.28617	0.263852	0.284192	0.279629	0.278997	0.287714	0.290312
a-7-1	0.268748	0.268997	0.261126	0.266598	0.274452	0.27833	0.180747	0.280004	0.271243	0.275476	0.280361	0.280779	0.299291	0.280424	0.281585	0.285267	0.284384	0.289095	0.275051	0.285771	0.274604	0.273991	0.266063	0.28171	0.268037	0.289777	0.278363	0.275375	0.300967	0.287434	0.277731	0.260036	0.291277	0.277526	0.281688	0.288802	0.284131	0.288958	0.270408	0.281777	0.278771	0.272472	0.282887	0.279416	0.27709	0.288445	0.282219	0.2902	0.291134
a-7-2	0.284333	0.277004	0.272452	0.258576	0.280828	0.282358	0.281616	0.27811	0.272547	0.281957	0.228744	0.290181	0.28295	0.273435	0.27833	0.279731	0.267775	0.282873	0.279984	0.271637	0.285239	0.272007	0.280224	0.266808	0.289669	0.280589	0.276674	0.275029	0.281514	0.277953	0.274318	0.269889	0.272051	0.272009	0.285639	0.288932	0.274945	0.279665	0.279035	0.268523	0.229481	0.274648	0.289269	0.286124	0.265649	0.271913	0.244045	0.280794	0.228314
a-7-4	0.281697	0.275128	0.268151	0.266453	0.281669	0.278843	0.279726	0.283644	0.278341	0.283191	0.28107	0.288778	0.290617	0.280665	0.28166	0.276701	0.280682	0.289969	0.277434	0.281123	0.283397	0.248082	0.271281	0.275804	0.285886	0.281592	0.286076	0.275145	0.294874	0.27881	0.282217	0.26723	0.288663	0.273758	0.288236	0.292574	0.285032	0.279709	0.278134	0.285336	0.269565	0.280475	0.28845	0.259155	0.279554	0.284882	0.273936	0.293863	0.277048
a-7-5	0.25656	0.270094	0.186079	0.267453	0.264861	0.274928	0.266568	0.275471	0.2753	0.266141	0.282133	0.282155	0.295228	0.275613	0.275674	0.280913	0.284485	0.29041	0.277502	0.284851	0.276808	0.272183	0.26576	0.277696	0.27816	0.285838	0.265997	0.268673	0.294056	0.284606	0.262062	0.187933	0.288917	0.273881	0.276756	0.285142	0.286983	0.284043	0.271695	0.287729	0.280392	0.277562	0.28466	0.274166	0.275024	0.28926	0.278625	0.28157	0.291535
a-7-6	0.259706	0.254176	0.248225	0.249819	0.262467	0.265795	0.198566	0.267374	0.259838	0.2632	0.265215	0.266728	0.282977	0.265934	0.269583	0.270391	0.269602	0.278015	0.266193	0.27156	0.261359	0.260371	0.256096	0.264222	0.261355	0.275337	0.265508	0.260434	0.283492	0.273027	0.264346	0.245952	0.276357	0.262168	0.270353	0.276286	0.270842	0.275363	0.256039	0.26777	0.265072	0.26135	0.270743	0.268761	0.261868	0.273899	0.266898	0.277322	0.275082
a-8-1	0.285258	0.281012	0.275967	0.262544	0.284646	0.28203	0.280548	0.286349	0.280964	0.285424	0.28488	0.293918	0.286353	0.28236	0.278403	0.254715	0.283756	0.292858	0.280513	0.28042	0.28832	0.276011	0.278273	0.25353	0.292101	0.264271	0.279068	0.283146	0.292195	0.263335	0.275102	0.274868	0.284618	0.258769	0.281675	0.293035	0.291742	0.290174	0.283061	0.286703	0.286745	0.282924	0.274579	0.288245	0.271858	0.2873	0.282224	0.298437	0.291407
a-8-2	0.295728	0.289901	0.285247	0.257734	0.29403	0.297607	0.300925	0.297254	0.295032	0.296314	0.285551	0.301837	0.287342	0.264445	0.286639	0.287393	0.289048	0.30102	0.29253	0.276452	0.297195	0.285765	0.294484	0.273146	0.302844	0.292297	0.286738	0.286785	0.235568	0.290202	0.28619	0.28218	0.266702	0.282655	0.294999	0.302808	0.299476	0.289703	0.290542	0.290638	0.285813	0.29815	0.303044	0.299533	0.275602	0.292819	0.284157	0.302509	0.285818
a-8-3	0.292308	0.282444	0.284192	0.26577	0.290632	0.292471	0.288082	0.28079	0.284959	0.292691	0.280589	0.294572	0.279052	0.283856	0.286256	0.284432	0.271463	0.294499	0.285162	0.273613	0.289205	0.278026	0.284388	0.269178	0.291826	0.286597	0.285893	0.287804	0.292554	0.285076	0.282508	0.281583	0.27916	0.28018	0.289548	0.29693	0.284292	0.286016	0.28382	0.27772	0.275384	0.286833	0.297549	0.293083	0.272664	0.27347	0.272225	0.29166	0.277788
a-8-5	0.295448	0.286626	0.288798	0.270551	0.295171	0.29566	0.291856	0.284957	0.288927	0.296895	0.285813	0.291544	0.275602	0.287897	0.291037	0.287758	0.276352	0.290443	0.288919	0.278193	0.293944	0.282961	0.288351	0.273721	0.295911	0.290973	0.290819	0.292072	0.296941	0.288802	0.285862	0.286062	0.283301	0.283611	0.285891	0.29407	0.280966	0.282342	0.288161	0.282448	0.27977	0.29166	0.295237	0.29092	0.277079	0.277687	0.276949	0.287846	0.2745
a-8-6	0.289487	0.282028	0.278171	0.276747	0.28517	0.283578	0.280566	0.277791	0.277914	0.286126	0.286465	0.285934	0.292557	0.296318	0.290264	0.286423	0.278427	0.29163	0.288723	0.287928	0.287884	0.269028	0.277462	0.281968	0.297232	0.279746	0.289275	0.284347	0.306731	0.278383	0.288784	0.27689	0.293863	0.282025	0.275168	0.281393	0.280717	0.291346	0.283147	0.284675	0.280517	0.279182	0.289341	0.27406	0.284318	0.282012	0.284998	0.291194	0.287091
a-9-1	0.270375	0.270642	0.266691	0.255774	0.276599	0.273203	0.268471	0.269995	0.265845	0.277943	0.263806	0.284111	0.287241	0.267371	0.279947	0.273817	0.26712	0.276727	0.266759	0.277698	0.278511	0.257693	0.269712	0.267173	0.269395	0.283294	0.277641	0.272483	0.287875	0.280735	0.272662	0.264848	0.288454	0.269598	0.275994	0.28743	0.272245	0.288306	0.272994	0.262447	0.26866	0.268242	0.284032	0.277359	0.269867	0.271679	0.264791	0.277885	0.278215
a-9-3	0.307856	0.301886	0.295838	0.260183	0.303691	0.304258	0.309664	0.303615	0.305797	0.304945	0.294777	0.307519	0.289965	0.250822	0.297699	0.298604	0.297098	0.307541	0.305052	0.288425	0.30936	0.299021	0.307847	0.282957	0.315284	0.306149	0.301991	0.30032	0.187259	0.302843	0.300295	0.293231	0.285144	0.294021	0.298939	0.305257	0.301985	0.294092	0.304339	0.301983	0.292462	0.308777	0.30294	0.304705	0.288498	0.301117	0.296212	0.304123	0.293101
a-9-4	0.27404	0.274657	0.266654	0.272331	0.28057	0.283756	0.185685	0.285565	0.276456	0.280979	0.285388	0.277931	0.298509	0.285124	0.287589	0.290921	0.289511	0.285494	0.280676	0.291685	0.280189	0.27999	0.272313	0.286774	0.272567	0.29586	0.284129	0.280684	0.306506	0.29348	0.283618	0.265222	0.296534	0.283342	0.279066	0.28697	0.280519	0.287947	0.275789	0.286752	0.28477	0.277573	0.281779	0.278002	0.284159	0.293852	0.287505	0.288575	0.28974
a-9-5	0.30017	0.293403	0.286827	0.272206	0.29618	0.296957	0.29153	0.287045	0.268623	0.296646	0.263511	0.298866	0.294017	0.290115	0.298679	0.291346	0.280257	0.287463	0.292566	0.288872	0.302211	0.284657	0.284959	0.28349	0.300458	0.292596	0.294492	0.295056	0.299304	0.290577	0.290359	0.28508	0.292552	0.28743	0.290064	0.298633	0.274406	0.286206	0.295697	0.261939	0.269186	0.269774	0.297384	0.290268	0.283964	0.282882	0.258384	0.275438	0.261351
a-9-6	0.294638	0.284708	0.277449	0.263718	0.287404	0.292936	0.292345	0.288868	0.289636	0.288989	0.262289	0.289302	0.287679	0.283228	0.236156	0.291052	0.283547	0.28739	0.288996	0.285716	0.291434	0.280303	0.290969	0.276557	0.299505	0.289117	0.272161	0.278984	0.287906	0.286945	0.276489	0.276035	0.285164	0.283364	0.25851	0.292398	0.285417	0.286844	0.285439	0.288482	0.257268	0.291929	0.294924	0.285864	0.280215	0.28761	0.269429	0.290383	0.249273
a12-5	0.295904	0.2848	0.283618	0.262106	0.290068	0.291432	0.291781	0.290542	0.285606	0.29144	0.28308	0.297364	0.283283	0.283433	0.289284	0.284527	0.282904	0.30167	0.291125	0.170167	0.29198	0.281127	0.281398	0.272613	0.300056	0.287214	0.287961	0.283895	0.284878	0.285536	0.283054	0.281499	0.282001	0.281035	0.293554	0.301454	0.297122	0.291612	0.286652	0.289876	0.283488	0.287426	0.301771	0.302287	0.274621	0.285069	0.281231	0.295512	0.284109
b-1-1	0.28573	0.281768	0.280349	0.249339	0.284446	0.285221	0.290531	0.287481	0.284241	0.285084	0.274558	0.29477	0.182044	0.281349	0.282063	0.278028	0.279718	0.298206	0.289641	0.270354	0.289099	0.279766	0.280786	0.259272	0.295869	0.281711	0.28101	0.279533	0.279125	0.279671	0.282796	0.277335	0.271465	0.275317	0.287328	0.293396	0.289368	0.285798	0.283149	0.280217	0.279387	0.286331	0.295041	0.294217	0.260274	0.284021	0.273075	0.289756	0.280774
b-1-2	0.269741	0.261608	0.260252	0.249899	0.270648	0.272188	0.270552	0.257485	0.270052	0.27236	0.264383	0.274045	0.279418	0.266264	0.261536	0.269534	0.236225	0.282726	0.274128	0.269655	0.269404	0.262432	0.264958	0.262042	0.280061	0.277881	0.262903	0.258426	0.276015	0.275668	0.267138	0.259148	0.274941	0.266966	0.27361	0.275033	0.256061	0.27839	0.263756	0.271732	0.252764	0.273109	0.281981	0.275579	0.267739	0.239451	0.262555	0.278299	0.267572
b-1-3	0.297463	0.285358	0.285347	0.255781	0.292464	0.295686	0.296375	0.290885	0.287461	0.2937	0.26949	0.298543	0.283779	0.263324	0.290619	0.288928	0.280312	0.293033	0.293682	0.275916	0.292522	0.283836	0.293015	0.269226	0.298928	0.291334	0.288104	0.28288	0.238084	0.289244	0.28721	0.282909	0.280968	0.28251	0.297181	0.300005	0.289502	0.290793	0.286153	0.284199	0.265053	0.289368	0.302064	0.298584	0.276843	0.283882	0.262269	0.294647	0.241061
b-1-4	0.293922	0.280301	0.278389	0.258355	0.284748	0.287837	0.290976	0.290167	0.288214	0.286139	0.283312	0.292898	0.291792	0.262646	0.283384	0.275007	0.287894	0.301221	0.288548	0.284943	0.287256	0.284648	0.289403	0.275967	0.300828	0.269741	0.28499	0.279446	0.238092	0.268078	0.28027	0.2762	0.278929	0.271886	0.293259	0.299496	0.29845	0.288509	0.281371	0.290454	0.286247	0.290064	0.285353	0.297175	0.278454	0.291852	0.284118	0.298494	0.291947
b-1-5	0.277084	0.272716	0.269314	0.254711	0.278042	0.277398	0.273575	0.276544	0.250815	0.278489	0.22857	0.285747	0.279077	0.270816	0.278832	0.272882	0.269686	0.270298	0.273152	0.27524	0.280158	0.265174	0.271999	0.262707	0.275038	0.280506	0.274776	0.276734	0.28334	0.278053	0.275531	0.267669	0.275831	0.26448	0.281713	0.286371	0.265266	0.280277	0.273619	0.188184	0.266108	0.253261	0.282255	0.277859	0.265629	0.273379	0.224006	0.245976	0.266876
b-1-6	0.277762	0.175664	0.265288	0.262287	0.271948	0.287348	0.270961	0.281935	0.285771	0.273641	0.281891	0.183758	0.294166	0.279685	0.277727	0.281939	0.282037	0.299664	0.28869	0.282034	0.17701	0.268697	0.269173	0.27583	0.282122	0.284576	0.26106	0.232032	0.295706	0.281882	0.268796	0.264293	0.285459	0.277656	0.286958	0.286452	0.290885	0.29277	0.174878	0.285692	0.281448	0.288758	0.291671	0.281913	0.275485	0.286467	0.281482	0.29338	0.286153
b-1-7	0.276229	0.266022	0.264359	0.24765	0.271628	0.272752	0.274227	0.275004	0.271307	0.273042	0.260943	0.279502	0.27149	0.266103	0.270376	0.263909	0.268426	0.278605	0.268052	0.263136	0.273661	0.260665	0.26993	0.256003	0.275595	0.271261	0.267999	0.263909	0.274943	0.268677	0.267629	0.263048	0.269087	0.257679	0.280052	0.280583	0.275145	0.270008	0.267416	0.267328	0.265489	0.273104	0.275963	0.279176	0.258624	0.27252	0.261808	0.27554	0.26498
b-1-8	0.299318	0.29266	0.287765	0.251031	0.294713	0.295472	0.301439	0.295138	0.297345	0.296312	0.285782	0.305614	0.289663	0.242904	0.289484	0.290445	0.288003	0.306229	0.296054	0.280722	0.300263	0.290436	0.299238	0.273807	0.306572	0.297571	0.292511	0.290132	0.182961	0.294464	0.291024	0.284701	0.276469	0.286113	0.298901	0.30463	0.301064	0.29214	0.294208	0.293682	0.284399	0.300382	0.301606	0.3033	0.27913	0.292315	0.287317	0.303806	0.292171
b-1-9	0.284127	0.275701	0.270561	0.258342	0.280759	0.283565	0.28085	0.275819	0.274273	0.281631	0.253149	0.289337	0.283679	0.266951	0.275395	0.282111	0.269299	0.286148	0.280653	0.271591	0.28393	0.270756	0.278945	0.268653	0.276909	0.275784	0.272402	0.274368	0.282279	0.273967	0.27378	0.268744	0.273474	0.273201	0.284104	0.287723	0.277912	0.279101	0.277698	0.276669	0.250253	0.275868	0.289256	0.287837	0.268929	0.273307	0.258353	0.284906	0.250773
b-2-1	0.268592	0.260012	0.254055	0.250119	0.265381	0.268034	0.261511	0.265757	0.263705	0.267008	0.264253	0.273778	0.277372	0.269959	0.269561	0.260892	0.264907	0.279944	0.269396	0.269015	0.267898	0.258472	0.258355	0.258393	0.275243	0.267464	0.266006	0.263724	0.279706	0.265423	0.266169	0.252453	0.273238	0.252346	0.271926	0.269673	0.274161	0.275022	0.261412	0.264623	0.262661	0.265858	0.265081	0.271422	0.260161	0.269913	0.261007	0.278782	0.270866
b-2-2	0.289451	0.285692	0.284421	0.253429	0.287399	0.288678	0.295037	0.291226	0.287787	0.289024	0.27855	0.298688	0.179979	0.285027	0.28545	0.281642	0.283404	0.302297	0.293634	0.273846	0.293779	0.283228	0.283653	0.262852	0.299461	0.285181	0.28425	0.28397	0.28332	0.283109	0.286446	0.281235	0.273465	0.278901	0.291079	0.29758	0.292669	0.289168	0.287536	0.284087	0.28334	0.289927	0.29867	0.29766	0.264196	0.287274	0.276881	0.293587	0.285089
b-2-4	0.284411	0.271833	0.273446	0.254724	0.279742	0.282488	0.286454	0.282862	0.281294	0.281402	0.269948	0.284016	0.276802	0.275591	0.279663	0.277943	0.276322	0.294649	0.285007	0.238922	0.279061	0.274762	0.275676	0.260707	0.288421	0.274518	0.273432	0.273641	0.282961	0.273018	0.272247	0.271036	0.269728	0.270831	0.284232	0.289485	0.288438	0.283811	0.273348	0.278846	0.270516	0.283785	0.291088	0.29035	0.263049	0.279902	0.27522	0.287923	0.279374
b-2-5	0.291678	0.285846	0.279709	0.264117	0.282984	0.284223	0.283915	0.291209	0.285012	0.284618	0.279817	0.298492	0.298005	0.233162	0.290932	0.290238	0.289738	0.301606	0.290097	0.286086	0.293187	0.283774	0.287983	0.27729	0.246681	0.292374	0.28661	0.290824	0.242576	0.290051	0.288091	0.277909	0.287284	0.283829	0.293654	0.300045	0.293794	0.293761	0.287751	0.27992	0.280303	0.28699	0.295561	0.292728	0.280374	0.29386	0.284049	0.294997	0.290802
b-2-6	0.27275	0.266469	0.261745	0.26163	0.273892	0.278863	0.23547	0.281906	0.273305	0.274595	0.260829	0.279127	0.288751	0.271465	0.278306	0.280334	0.275395	0.280046	0.276225	0.277097	0.274128	0.273489	0.269334	0.271626	0.272884	0.282318	0.273578	0.270431	0.290297	0.279066	0.275969	0.259668	0.281715	0.278216	0.287674	0.287034	0.276229	0.281123	0.268002	0.276035	0.262507	0.275036	0.285824	0.282169	0.269495	0.279396	0.25266	0.280916	0.242081
b-2-7	0.302244	0.294682	0.291881	0.268063	0.299635	0.295398	0.300655	0.296677	0.292227	0.300555	0.269563	0.308444	0.294611	0.266709	0.295431	0.291744	0.287456	0.298263	0.295411	0.281737	0.302372	0.29005	0.293689	0.279907	0.306154	0.29989	0.292396	0.295653	0.238671	0.297514	0.296017	0.289852	0.287425	0.28787	0.303251	0.306158	0.296516	0.290698	0.296913	0.285635	0.26805	0.29444	0.305211	0.307208	0.285477	0.290623	0.254785	0.297825	0.243151
b-2-8	0.297433	0.287776	0.287549	0.271454	0.292592	0.299417	0.299591	0.293033	0.286238	0.293993	0.264909	0.29137	0.289643	0.277586	0.289603	0.291614	0.288187	0.292843	0.294587	0.282622	0.294519	0.279898	0.293526	0.282292	0.288192	0.292825	0.28469	0.293653	0.297494	0.290143	0.285014	0.285281	0.286005	0.285749	0.29104	0.294874	0.289068	0.286804	0.289443	0.269933	0.27077	0.288516	0.298204	0.296659	0.285807	0.290605	0.271254	0.280255	0.264068
b-3-1	0.285435	0.27367	0.275035	0.255761	0.281356	0.282766	0.2878	0.283604	0.282735	0.282992	0.271974	0.286261	0.278449	0.277564	0.280609	0.280305	0.277295	0.295862	0.285353	0.24046	0.28101	0.276806	0.277414	0.261163	0.289471	0.275209	0.273441	0.274161	0.284336	0.273421	0.273551	0.272796	0.27042	0.272946	0.285589	0.289993	0.290022	0.285532	0.274932	0.281332	0.272058	0.285071	0.293112	0.291632	0.264438	0.281039	0.276033	0.290075	0.28062
b-3-2	0.285219	0.275057	0.277451	0.262211	0.283699	0.282455	0.284765	0.274421	0.275888	0.285071	0.269342	0.28813	0.274258	0.278308	0.283558	0.283413	0.261602	0.289974	0.280063	0.26927	0.282525	0.274302	0.279162	0.26171	0.286417	0.284008	0.281147	0.280658	0.287683	0.282102	0.277667	0.275311	0.274428	0.274829	0.286675	0.2871	0.277068	0.283602	0.276641	0.274837	0.269788	0.277302	0.290482	0.287392	0.269552	0.26491	0.267834	0.283827	0.271311
b-3-4	0.29229	0.277227	0.276687	0.253402	0.285855	0.287604	0.285139	0.286128	0.284289	0.286837	0.270864	0.290271	0.275918	0.273915	0.279024	0.278396	0.275194	0.29383	0.283867	0.273009	0.284662	0.270717	0.286349	0.262295	0.293797	0.28099	0.279211	0.279953	0.272391	0.279077	0.273914	0.274584	0.173128	0.272443	0.288417	0.292973	0.288888	0.280839	0.279088	0.280508	0.274467	0.286862	0.291187	0.287432	0.262112	0.278876	0.274775	0.291537	0.277634
b-3-5	0.296997	0.289522	0.284472	0.259313	0.293438	0.292858	0.297362	0.292462	0.288899	0.294404	0.256567	0.303361	0.287055	0.261256	0.288839	0.286344	0.283169	0.294905	0.289473	0.278619	0.297342	0.285232	0.290964	0.27234	0.302364	0.293248	0.287434	0.288496	0.237899	0.290297	0.288317	0.281545	0.277742	0.280479	0.295636	0.304264	0.288907	0.289135	0.291504	0.278766	0.263071	0.2914	0.297576	0.298419	0.273983	0.286544	0.258759	0.294085	0.262027
b-3-7	0.285237	0.277828	0.273014	0.25594	0.28375	0.285432	0.283025	0.286789	0.277909	0.285551	0.276277	0.291887	0.273663	0.281246	0.279249	0.279797	0.281558	0.295294	0.285739	0.273866	0.285402	0.280405	0.277539	0.261428	0.294056	0.28025	0.278869	0.275172	0.285137	0.278828	0.278158	0.271153	0.271866	0.274397	0.286489	0.296948	0.288597	0.291031	0.28042	0.281645	0.28051	0.280691	0.291766	0.291522	0.169205	0.285164	0.277573	0.291114	0.284684
b-3-8	0.293777	0.286754	0.281911	0.26049	0.291022	0.292916	0.292246	0.292892	0.287295	0.29205	0.270565	0.300348	0.289344	0.258635	0.287762	0.289485	0.283563	0.294083	0.292068	0.275698	0.294286	0.277606	0.290912	0.273051	0.294722	0.291997	0.288132	0.285542	0.23946	0.289617	0.28948	0.279522	0.279979	0.284149	0.295451	0.302062	0.290953	0.289692	0.288154	0.283016	0.267576	0.288886	0.299342	0.298399	0.276071	0.28737	0.25599	0.292623	0.239629
b-4-1	0.285459	0.28164	0.273589	0.269239	0.288221	0.281677	0.277442	0.278125	0.263295	0.289654	0.269649	0.293713	0.286996	0.279464	0.28656	0.281169	0.273357	0.287276	0.281658	0.280308	0.288896	0.274437	0.275943	0.272783	0.281416	0.288038	0.284252	0.282406	0.295457	0.286196	0.280504	0.271576	0.284519	0.277297	0.288954	0.292533	0.272717	0.288335	0.283756	0.261271	0.27321	0.265284	0.294603	0.286217	0.275375	0.276432	0.264493	0.281935	0.27953
b-4-2	0.285844	0.270783	0.270724	0.24649	0.279328	0.282063	0.28007	0.280013	0.277322	0.280656	0.264357	0.283783	0.270618	0.267186	0.273467	0.272437	0.269959	0.28767	0.278112	0.267627	0.278249	0.264991	0.279116	0.255984	0.287813	0.275159	0.273142	0.272963	0.266107	0.272413	0.269644	0.268704	0.18065	0.265933	0.282516	0.287199	0.282823	0.274958	0.272553	0.273196	0.269149	0.280491	0.284893	0.28162	0.25607	0.274025	0.268677	0.284884	0.272049
b-4-3	0.301115	0.286859	0.286833	0.263502	0.295131	0.295127	0.295541	0.293402	0.294688	0.29693	0.279193	0.299402	0.283477	0.283605	0.28754	0.28774	0.283431	0.303344	0.291777	0.281741	0.29327	0.279795	0.29645	0.271455	0.301487	0.289416	0.288716	0.2895	0.280237	0.2873	0.281504	0.285267	0.16508	0.282321	0.296941	0.302511	0.298036	0.28922	0.287238	0.289311	0.284138	0.296966	0.300271	0.296708	0.271344	0.286423	0.283116	0.301163	0.286457
b-4-5	0.270186	0.269759	0.262945	0.267605	0.270298	0.275859	0.269263	0.278454	0.271706	0.27127	0.287419	0.282292	0.293506	0.283257	0.282887	0.282133	0.283402	0.294153	0.281838	0.279226	0.275809	0.270497	0.18073	0.278553	0.278729	0.286664	0.272593	0.276451	0.302606	0.285351	0.274679	0.26184	0.29525	0.275624	0.282017	0.279889	0.280737	0.293226	0.270312	0.284399	0.277528	0.273811	0.2893	0.281631	0.275998	0.287331	0.279632	0.287223	0.291814
b-4-7	0.282981	0.279898	0.277288	0.261912	0.284679	0.282614	0.279297	0.282221	0.254526	0.28515	0.228902	0.292944	0.286437	0.277249	0.285741	0.279163	0.275242	0.27567	0.279114	0.281939	0.287386	0.271657	0.278075	0.268673	0.280308	0.28808	0.281204	0.284715	0.289711	0.285336	0.281962	0.275119	0.282554	0.271439	0.287628	0.292524	0.270387	0.286331	0.280942	0.180912	0.272029	0.256558	0.28917	0.285725	0.272716	0.278837	0.225661	0.246811	0.273005
b-4-9	0.282037	0.276251	0.274209	0.24399	0.279242	0.2817	0.284413	0.28353	0.278603	0.280673	0.269283	0.289879	0.186618	0.275971	0.276471	0.272976	0.276048	0.292955	0.285181	0.266132	0.284811	0.274566	0.275004	0.254568	0.291744	0.276262	0.276714	0.274967	0.275582	0.274928	0.278522	0.271256	0.268039	0.269277	0.282303	0.28859	0.284175	0.281224	0.278623	0.274815	0.273969	0.281587	0.289658	0.287579	0.256019	0.279742	0.268629	0.283876	0.276718
b-5-1	0.269691	0.245294	0.255895	0.243307	0.25128	0.271126	0.265231	0.268382	0.264896	0.252988	0.259492	0.258435	0.268539	0.26441	0.260752	0.260419	0.267534	0.280173	0.270439	0.262703	0.253169	0.259644	0.266052	0.25013	0.273622	0.239803	0.255805	0.253326	0.272139	0.237471	0.258928	0.254742	0.263452	0.253345	0.269691	0.275608	0.276914	0.272782	0.247686	0.263874	0.259708	0.267581	0.271734	0.27582	0.25196	0.271459	0.260144	0.276115	0.266546
b-5-4	0.286481	0.261368	0.271465	0.263517	0.275108	0.280367	0.280121	0.284831	0.278453	0.276597	0.279918	0.273311	0.286206	0.281371	0.283653	0.262795	0.282851	0.294416	0.284181	0.280526	0.267477	0.269851	0.274117	0.266656	0.29039	0.230695	0.278165	0.270107	0.287044	0.229638	0.273545	0.26931	0.283023	0.260261	0.288861	0.29031	0.291301	0.290418	0.262148	0.281589	0.281059	0.280173	0.272877	0.285675	0.273685	0.286637	0.278951	0.291368	0.286481
b-5-6	0.290112	0.286234	0.284787	0.255144	0.288472	0.289678	0.295113	0.292088	0.287912	0.289861	0.279204	0.299423	0.178928	0.28589	0.285479	0.282706	0.284465	0.302839	0.294398	0.273745	0.294041	0.284547	0.28517	0.263876	0.300141	0.28597	0.28532	0.284479	0.284488	0.283662	0.286747	0.282382	0.273791	0.27964	0.291471	0.29804	0.293513	0.289527	0.287837	0.284347	0.284018	0.290652	0.299481	0.298199	0.264892	0.28774	0.277282	0.294054	0.285362
b-5-8	0.289364	0.285811	0.281708	0.268167	0.289293	0.285985	0.285007	0.290943	0.286	0.290104	0.291073	0.298661	0.291868	0.287558	0.282631	0.257878	0.288247	0.296959	0.284721	0.284466	0.293301	0.280814	0.282699	0.257554	0.296378	0.267528	0.284118	0.287687	0.296387	0.26664	0.279266	0.27946	0.288954	0.263143	0.286492	0.297281	0.296864	0.294495	0.287044	0.291845	0.292193	0.288152	0.278823	0.293416	0.276132	0.291998	0.286954	0.303971	0.296735
b-5-9	0.282666	0.276751	0.275262	0.24534	0.280251	0.282629	0.285946	0.284697	0.279178	0.281325	0.270547	0.290683	0.183553	0.277927	0.278037	0.274624	0.276952	0.294153	0.286981	0.267308	0.285142	0.275738	0.276469	0.255798	0.29303	0.277956	0.277696	0.27591	0.276793	0.275764	0.279552	0.272569	0.269512	0.271763	0.283234	0.29033	0.285281	0.283082	0.279251	0.275983	0.274524	0.282255	0.291063	0.289888	0.257202	0.280665	0.269325	0.286021	0.277042
b-6-1	0.288577	0.28393	0.27687	0.253555	0.290978	0.290255	0.288452	0.289886	0.287787	0.292823	0.283191	0.296413	0.280154	0.279154	0.283122	0.282056	0.281579	0.299529	0.287683	0.275016	0.290918	0.277348	0.28369	0.264504	0.299249	0.283587	0.282461	0.279887	0.28051	0.282144	0.281387	0.274066	0.267094	0.276833	0.288558	0.299153	0.29211	0.287712	0.284043	0.290949	0.283135	0.290815	0.296796	0.293338	0.262831	0.284827	0.283931	0.293588	0.286243
b-6-2	0.279957	0.229572	0.267563	0.261619	0.275493	0.278683	0.27587	0.281957	0.284173	0.276634	0.280757	0.24037	0.289533	0.284446	0.279068	0.265337	0.282342	0.295169	0.282651	0.280656	0.234732	0.268631	0.269237	0.269081	0.286435	0.272274	0.273265	0.252634	0.292883	0.269616	0.271274	0.266209	0.285477	0.256113	0.283818	0.286276	0.289016	0.291238	0.230027	0.282834	0.281081	0.286021	0.252858	0.279257	0.271538	0.286199	0.279173	0.292682	0.288073
b-6-3	0.296664	0.284651	0.281123	0.271298	0.273144	0.288782	0.293413	0.295997	0.291938	0.274608	0.288242	0.297677	0.292574	0.291134	0.28711	0.289562	0.290022	0.303976	0.293651	0.285016	0.292471	0.29128	0.293638	0.278105	0.303711	0.28747	0.284492	0.285307	0.292226	0.285871	0.283305	0.279064	0.277037	0.286921	0.295122	0.293468	0.303266	0.294574	0.28652	0.296085	0.288394	0.294711	0.302126	0.299252	0.282162	0.294519	0.29013	0.30146	0.294263
b-6-6	0.27702	0.176166	0.263595	0.260126	0.27036	0.286111	0.268929	0.279781	0.284496	0.271847	0.278572	0.18581	0.291923	0.277257	0.274859	0.27962	0.280447	0.298401	0.28758	0.279323	0.178375	0.266528	0.267882	0.274124	0.279946	0.282138	0.259855	0.231671	0.293211	0.280385	0.267321	0.262498	0.283653	0.275084	0.284963	0.286089	0.289123	0.289799	0.176532	0.283475	0.278762	0.286664	0.289101	0.280812	0.273089	0.28449	0.279162	0.291017	0.283611
b-6-7	0.281726	0.268931	0.267614	0.257122	0.271864	0.276397	0.278638	0.281059	0.272686	0.272668	0.271311	0.282712	0.279535	0.273067	0.272593	0.264218	0.276319	0.288025	0.279253	0.272782	0.277306	0.268014	0.272327	0.248844	0.285477	0.190569	0.271281	0.273903	0.283466	0.189017	0.271565	0.265526	0.274806	0.260723	0.278489	0.286505	0.282766	0.281024	0.271018	0.278594	0.273566	0.275014	0.280167	0.28099	0.264257	0.280218	0.272701	0.286622	0.27763
b-6-9	0.288722	0.282257	0.277779	0.242554	0.285252	0.285466	0.290496	0.285448	0.287738	0.286631	0.277139	0.295644	0.280948	0.238486	0.280554	0.281426	0.279887	0.297019	0.28665	0.272172	0.29033	0.280953	0.288698	0.265134	0.296503	0.288102	0.283195	0.281004	0.188074	0.28575	0.282023	0.274425	0.269552	0.276504	0.289333	0.29538	0.291165	0.283902	0.28384	0.283459	0.275535	0.290612	0.292896	0.293713	0.270069	0.283582	0.277885	0.294713	0.282858
b-7-1	0.287842	0.273985	0.2743	0.268248	0.282871	0.282851	0.276659	0.289474	0.286668	0.28314	0.28453	0.285915	0.30233	0.281675	0.274615	0.274875	0.288179	0.29581	0.282924	0.284424	0.28027	0.278986	0.283219	0.279173	0.29054	0.286589	0.277888	0.279381	0.294206	0.284034	0.278343	0.272338	0.286978	0.25625	0.290377	0.286087	0.297247	0.290165	0.275007	0.288555	0.286884	0.288507	0.266361	0.292722	0.283888	0.292513	0.280413	0.296136	0.291803
b-7-2	0.289692	0.283367	0.282113	0.254462	0.289101	0.289813	0.294186	0.29274	0.290115	0.290372	0.284268	0.296552	0.282702	0.255634	0.283941	0.259565	0.287483	0.299168	0.289088	0.276963	0.290845	0.280033	0.286197	0.250172	0.29605	0.273311	0.286027	0.285912	0.239249	0.271437	0.281383	0.279488	0.276586	0.267136	0.292227	0.298161	0.298027	0.289515	0.285098	0.285886	0.285932	0.292583	0.291213	0.29468	0.272805	0.291552	0.28085	0.296906	0.289485
b-7-3	0.281807	0.258426	0.268202	0.252008	0.272054	0.280643	0.280742	0.282109	0.278182	0.272868	0.273245	0.271476	0.281402	0.264636	0.273243	0.260274	0.276833	0.288921	0.278634	0.270017	0.266557	0.267081	0.27519	0.253522	0.283122	0.236652	0.276	0.267708	0.266348	0.234679	0.274014	0.266526	0.273963	0.260765	0.280103	0.286489	0.283754	0.283792	0.260785	0.281928	0.273025	0.280449	0.278718	0.283257	0.267944	0.280272	0.275273	0.287533	0.276694
b-7-4	0.287175	0.282237	0.275718	0.265834	0.285622	0.286741	0.287619	0.288157	0.282609	0.287923	0.2866	0.295048	0.284367	0.28166	0.280627	0.261987	0.290502	0.301423	0.290564	0.282781	0.289004	0.282977	0.283089	0.267151	0.293158	0.279129	0.27798	0.287672	0.273961	0.276484	0.282655	0.274159	0.283997	0.266341	0.283935	0.299282	0.298917	0.296245	0.283666	0.28752	0.283594	0.284554	0.284503	0.294352	0.274073	0.2947	0.285472	0.297851	0.292079
b-7-5	0.289833	0.278896	0.277372	0.263672	0.284283	0.286075	0.290647	0.290791	0.285573	0.285802	0.281303	0.293246	0.285608	0.288203	0.282473	0.2578	0.284853	0.298331	0.288022	0.28201	0.287005	0.282127	0.286054	0.250169	0.295644	0.238022	0.280147	0.287155	0.292438	0.23759	0.280416	0.276031	0.283909	0.254244	0.289134	0.29592	0.295204	0.291995	0.282001	0.286401	0.286655	0.288124	0.272366	0.291277	0.269895	0.287872	0.284356	0.295977	0.290843
b-7-6	0.282246	0.230195	0.26794	0.260606	0.274765	0.279257	0.2775	0.279907	0.28125	0.27574	0.277867	0.240795	0.289797	0.278508	0.277377	0.253784	0.280074	0.290997	0.278786	0.279508	0.234963	0.26881	0.274533	0.273461	0.286446	0.278792	0.272091	0.251922	0.28784	0.276167	0.269944	0.265542	0.281964	0.254971	0.287914	0.288617	0.29052	0.288439	0.231122	0.281598	0.281164	0.283127	0.263555	0.285183	0.274903	0.284124	0.278797	0.28939	0.284857
b-7-7	0.289918	0.279671	0.276277	0.260188	0.285672	0.28902	0.290846	0.289225	0.291623	0.286793	0.282858	0.293063	0.280308	0.284083	0.27624	0.277868	0.282202	0.298459	0.285884	0.275482	0.28732	0.276436	0.28469	0.266953	0.297448	0.284419	0.280735	0.277714	0.282873	0.281651	0.276791	0.275047	0.241984	0.272142	0.290421	0.296712	0.294497	0.282373	0.280447	0.288483	0.280981	0.294266	0.293728	0.291812	0.267622	0.285728	0.281488	0.295462	0.288661
b-7-8	0.285492	0.270364	0.275548	0.254354	0.279249	0.28247	0.278999	0.280338	0.278169	0.281122	0.275363	0.283801	0.281677	0.272745	0.272849	0.27053	0.283668	0.297497	0.287364	0.2772	0.277581	0.277898	0.278035	0.264403	0.295276	0.273915	0.273926	0.276302	0.264656	0.271239	0.277029	0.272743	0.27434	0.268678	0.282865	0.297104	0.291282	0.286644	0.272778	0.27901	0.275949	0.281078	0.283605	0.288615	0.263835	0.288196	0.277507	0.294323	0.284496
b-8-1	0.292099	0.271021	0.277868	0.267147	0.283208	0.288467	0.292308	0.290837	0.28763	0.284378	0.285805	0.283329	0.287606	0.285496	0.290354	0.267823	0.285272	0.301939	0.291663	0.227149	0.277672	0.275359	0.282265	0.273432	0.299503	0.270241	0.286481	0.277564	0.286714	0.269061	0.281631	0.275558	0.284708	0.267807	0.293416	0.296197	0.298646	0.292042	0.272521	0.288496	0.285412	0.28987	0.286762	0.297932	0.27557	0.288082	0.284422	0.295277	0.287976
b-8-2	0.286285	0.278678	0.273199	0.247899	0.281827	0.285749	0.287005	0.285417	0.283475	0.28233	0.27411	0.292546	0.281002	0.253871	0.279178	0.277308	0.281138	0.296327	0.286459	0.27127	0.286719	0.279394	0.28562	0.253814	0.294347	0.239792	0.280184	0.279	0.239204	0.238106	0.278746	0.270334	0.275007	0.274437	0.28845	0.292173	0.290359	0.282078	0.280904	0.28233	0.276027	0.285534	0.290782	0.292566	0.267257	0.285606	0.277736	0.290355	0.283981
b-8-3	0.28336	0.282644	0.276079	0.264544	0.284974	0.283184	0.281336	0.285375	0.266828	0.285426	0.22799	0.296453	0.289172	0.277685	0.283452	0.280088	0.279702	0.277286	0.277769	0.28244	0.290907	0.27683	0.28173	0.275077	0.288218	0.285366	0.282827	0.284283	0.287707	0.283131	0.280358	0.273745	0.280063	0.27606	0.289839	0.291116	0.279266	0.280697	0.284888	0.226112	0.257148	0.268933	0.292035	0.286705	0.273241	0.283801	0.23926	0.261047	0.253229
b-8-4	0.27313	0.265136	0.267284	0.258741	0.281338	0.279794	0.26119	0.278251	0.274335	0.282398	0.271651	0.277777	0.290665	0.276482	0.277998	0.271499	0.271871	0.283202	0.271265	0.279358	0.272124	0.263821	0.270891	0.27123	0.280055	0.280425	0.278037	0.271492	0.290432	0.278685	0.272706	0.265009	0.282484	0.271105	0.280076	0.285047	0.279891	0.282825	0.266427	0.273142	0.27458	0.276227	0.27996	0.277262	0.274815	0.275639	0.270102	0.286838	0.285148
c	0.283695	0.25769	0.267829	0.260749	0.272023	0.277427	0.277791	0.282043	0.276582	0.27328	0.277189	0.270235	0.28343	0.278425	0.281134	0.260342	0.280627	0.292044	0.281396	0.277013	0.264379	0.26685	0.271682	0.263835	0.28789	0.231017	0.275974	0.266728	0.285029	0.229838	0.270855	0.265293	0.280724	0.257237	0.286282	0.288174	0.287765	0.287423	0.258369	0.279392	0.278546	0.277903	0.270959	0.282975	0.270704	0.284521	0.276244	0.288086	0.283124
c-10-1	0.286769	0.281807	0.280033	0.249439	0.284206	0.285908	0.290639	0.28913	0.283939	0.285787	0.273978	0.295219	0.179884	0.28149	0.281737	0.278599	0.280471	0.298221	0.290689	0.270228	0.289722	0.279687	0.28038	0.259338	0.29647	0.281087	0.281404	0.280153	0.279973	0.279427	0.283206	0.277024	0.271787	0.274798	0.287154	0.294424	0.288841	0.286362	0.283785	0.279691	0.279713	0.286203	0.294343	0.293277	0.260972	0.284378	0.273679	0.289093	0.281275
c-10-3	0.304788	0.266647	0.292103	0.28519	0.299853	0.303467	0.301941	0.3069	0.306852	0.301194	0.304753	0.279444	0.313344	0.306087	0.30355	0.289782	0.305856	0.317773	0.305821	0.30476	0.272505	0.294808	0.297016	0.2922	0.311307	0.297195	0.297014	0.283353	0.315238	0.295675	0.295805	0.290714	0.309142	0.280717	0.308957	0.310965	0.314143	0.313219	0.268197	0.307297	0.30527	0.309547	0.28186	0.306131	0.297871	0.310213	0.303515	0.316432	0.312653
c-10-5	0.28545	0.276253	0.27657	0.263969	0.28735	0.287095	0.292947	0.287586	0.287985	0.288885	0.289597	0.289971	0.289724	0.278764	0.28403	0.268334	0.289865	0.305163	0.29425	0.284089	0.284151	0.282327	0.28558	0.268019	0.300344	0.285087	0.281252	0.281206	0.268061	0.283332	0.284256	0.274688	0.282851	0.268724	0.287342	0.300447	0.300835	0.294647	0.278412	0.292409	0.286245	0.29133	0.28375	0.292471	0.277302	0.293991	0.28682	0.301123	0.293779
c-10-7	0.300914	0.291988	0.290482	0.275284	0.296596	0.30257	0.303291	0.297591	0.292195	0.297963	0.275101	0.305477	0.302201	0.284184	0.295446	0.2941	0.292319	0.30542	0.298067	0.288482	0.299892	0.286388	0.297268	0.285529	0.295966	0.297347	0.289452	0.297375	0.302588	0.294902	0.291139	0.287818	0.291784	0.286729	0.303145	0.306163	0.301619	0.298642	0.29427	0.280665	0.278453	0.294565	0.305911	0.308012	0.289927	0.296114	0.280118	0.296221	0.283909
c-10-8	0.293905	0.278889	0.281482	0.256983	0.284045	0.282864	0.290573	0.282953	0.275106	0.28573	0.266861	0.291581	0.284567	0.269481	0.284728	0.282561	0.277506	0.286428	0.278152	0.276441	0.286657	0.275511	0.278451	0.269283	0.292081	0.277507	0.283534	0.279226	0.262232	0.275005	0.281235	0.278753	0.277526	0.277841	0.288758	0.294072	0.280486	0.287144	0.280429	0.272465	0.26098	0.277852	0.295177	0.293609	0.268722	0.281482	0.262425	0.284813	0.262483
c-11-1	0.271193	0.261661	0.258019	0.241882	0.265707	0.269285	0.270734	0.270768	0.265623	0.266896	0.261045	0.275381	0.265046	0.264313	0.266266	0.25767	0.265315	0.281021	0.27186	0.26132	0.270078	0.262143	0.26311	0.241995	0.275322	0.252279	0.260641	0.266484	0.270398	0.250817	0.262744	0.256164	0.262035	0.248663	0.27195	0.278039	0.272935	0.272641	0.264508	0.265059	0.261111	0.268002	0.267363	0.273558	0.250143	0.269087	0.260505	0.27465	0.267239
c-11-5	0.28016	0.275428	0.271873	0.261949	0.283129	0.280301	0.278444	0.278409	0.27648	0.284344	0.275535	0.28843	0.285051	0.277449	0.279676	0.247474	0.274557	0.288789	0.278806	0.276892	0.282532	0.271864	0.277009	0.253251	0.288225	0.264997	0.280382	0.281546	0.289844	0.263163	0.273681	0.270563	0.275438	0.257252	0.287886	0.290855	0.287148	0.281081	0.277207	0.276958	0.277236	0.278575	0.275606	0.276346	0.270541	0.278724	0.27082	0.2841	0.28007
c-11-6	0.277445	0.277533	0.264172	0.260679	0.272611	0.274771	0.279248	0.282092	0.281014	0.273606	0.278599	0.290211	0.278315	0.275646	0.278738	0.275148	0.278927	0.290061	0.280231	0.276203	0.284842	0.266711	0.273212	0.265793	0.287044	0.281072	0.27874	0.276592	0.283398	0.278645	0.273408	0.261051	0.278759	0.272014	0.274214	0.293112	0.290676	0.285148	0.278942	0.28053	0.277667	0.283406	0.285888	0.271474	0.270166	0.282638	0.27384	0.288606	0.27883
c-11-7	0.288212	0.281352	0.276223	0.258725	0.287137	0.287776	0.285252	0.289921	0.279986	0.289121	0.279189	0.294653	0.276656	0.283888	0.282585	0.282437	0.284364	0.298285	0.287764	0.27641	0.288842	0.283354	0.28044	0.264126	0.295882	0.283085	0.282415	0.278867	0.287643	0.281396	0.281184	0.274637	0.274721	0.277612	0.289223	0.298626	0.292303	0.293193	0.283523	0.28478	0.283314	0.283082	0.294625	0.295037	0.170117	0.287163	0.280753	0.294444	0.287399
c-12-1	0.283171	0.277821	0.272628	0.257811	0.277346	0.277495	0.28171	0.278685	0.276821	0.27857	0.269164	0.291568	0.273164	0.280057	0.280019	0.276504	0.271682	0.292229	0.283994	0.265271	0.286238	0.268592	0.272043	0.259501	0.283994	0.279101	0.275097	0.27822	0.28959	0.276945	0.277257	0.271706	0.279986	0.271334	0.283633	0.288775	0.280043	0.280632	0.280114	0.27341	0.269505	0.278724	0.288364	0.284007	0.262903	0.275793	0.26596	0.284695	0.269442
c-12-2	0.307072	0.303989	0.297463	0.288496	0.306541	0.306761	0.307438	0.309078	0.306184	0.306916	0.306519	0.317235	0.314251	0.305085	0.31071	0.299739	0.305217	0.317308	0.304927	0.308649	0.311846	0.30052	0.304835	0.296111	0.315493	0.309096	0.304015	0.30409	0.316288	0.307321	0.305125	0.295904	0.312522	0.291967	0.31202	0.311197	0.314229	0.310682	0.305638	0.307788	0.30733	0.30851	0.305008	0.300661	0.30307	0.308851	0.304709	0.313196	0.315822
c-12-3	0.309323	0.303546	0.298003	0.286577	0.304661	0.30733	0.309735	0.306914	0.305748	0.305374	0.297234	0.317956	0.31247	0.302874	0.305405	0.299214	0.303311	0.31643	0.307264	0.303914	0.311873	0.30154	0.307078	0.293784	0.314331	0.307827	0.301505	0.305077	0.30999	0.306169	0.304061	0.295911	0.308391	0.29018	0.311624	0.315156	0.313091	0.307618	0.30629	0.305482	0.296746	0.309039	0.306504	0.313069	0.300293	0.306872	0.29827	0.314	0.304385
c-12-4	0.287547	0.277995	0.273708	0.264559	0.28327	0.28105	0.28308	0.280883	0.273619	0.28482	0.274672	0.291171	0.288289	0.278387	0.283094	0.2787	0.274897	0.285208	0.274824	0.27656	0.285928	0.257558	0.271935	0.269261	0.286855	0.279779	0.281061	0.280164	0.294074	0.27848	0.277997	0.27156	0.285553	0.271549	0.287346	0.287579	0.282713	0.284829	0.279759	0.27219	0.27482	0.275155	0.28913	0.283814	0.27421	0.277923	0.27149	0.287952	0.281504
c-12-6	0.285551	0.280733	0.275496	0.261276	0.279706	0.278927	0.283527	0.281123	0.27879	0.281138	0.271071	0.294286	0.276042	0.283428	0.282931	0.278493	0.273972	0.294231	0.286549	0.267585	0.288907	0.270609	0.274295	0.261815	0.286206	0.281664	0.277779	0.280827	0.293092	0.279196	0.279152	0.27393	0.281909	0.273796	0.286714	0.29094	0.28279	0.282473	0.282587	0.27495	0.271948	0.281103	0.291158	0.286412	0.265942	0.277588	0.267197	0.2875	0.271331
c-13-1	0.278006	0.275134	0.269078	0.259452	0.273639	0.279105	0.277178	0.278775	0.27373	0.275428	0.273181	0.288238	0.283311	0.279312	0.275747	0.280156	0.276916	0.288438	0.278475	0.274428	0.283332	0.258875	0.276546	0.268014	0.284276	0.278335	0.278268	0.277097	0.288177	0.276311	0.278095	0.267242	0.275709	0.276751	0.282865	0.294136	0.286882	0.281264	0.277324	0.275355	0.26718	0.276374	0.28967	0.272142	0.266447	0.281235	0.271765	0.287448	0.277255
c-13-10	0.285532	0.27848	0.274181	0.250364	0.281226	0.281829	0.282801	0.281545	0.279458	0.282365	0.273179	0.290714	0.272443	0.276705	0.27778	0.274095	0.2768	0.290784	0.280294	0.267649	0.285725	0.275192	0.274813	0.261892	0.290236	0.280002	0.274154	0.278085	0.279332	0.277599	0.27624	0.272342	0.276518	0.271325	0.286882	0.295014	0.28673	0.280748	0.279418	0.278627	0.273566	0.282464	0.287225	0.289093	0.249527	0.280534	0.271609	0.287344	0.280092
c-13-12	0.291233	0.285151	0.280871	0.266554	0.288815	0.287633	0.28678	0.28038	0.281162	0.289815	0.274196	0.298778	0.281764	0.283395	0.286131	0.28441	0.272869	0.294988	0.288597	0.276286	0.292673	0.278286	0.283294	0.266513	0.291658	0.288073	0.287066	0.287536	0.296199	0.285274	0.286531	0.280524	0.288461	0.278077	0.290623	0.298049	0.28138	0.28941	0.287939	0.276912	0.277231	0.282647	0.293768	0.291304	0.269911	0.27456	0.26853	0.286758	0.273276
c-13-13	0.278097	0.275097	0.273934	0.257395	0.279643	0.282213	0.287855	0.281611	0.280709	0.28122	0.274421	0.287941	0.277813	0.275791	0.278055	0.276022	0.265773	0.293486	0.283974	0.269765	0.282495	0.273822	0.280341	0.267653	0.289914	0.277894	0.276256	0.275201	0.289467	0.275709	0.278607	0.271827	0.277535	0.27397	0.287549	0.291993	0.279149	0.27864	0.276658	0.2775	0.277033	0.282838	0.291546	0.288425	0.262165	0.26799	0.27006	0.284496	0.278244
c-13-14	0.287291	0.284254	0.277526	0.263343	0.283208	0.281052	0.287558	0.280273	0.274703	0.284342	0.265405	0.297435	0.284999	0.278398	0.28662	0.281321	0.268649	0.28902	0.282724	0.276205	0.29189	0.26957	0.275954	0.270104	0.289742	0.28343	0.28218	0.286545	0.289786	0.282127	0.280513	0.275428	0.281917	0.276696	0.286881	0.298276	0.277573	0.282151	0.285877	0.26718	0.266779	0.276187	0.294145	0.283981	0.272754	0.272406	0.261566	0.283796	0.271996
c-13-2	0.275914	0.273174	0.266585	0.256514	0.271309	0.276527	0.275247	0.277086	0.271814	0.273362	0.270104	0.286507	0.280686	0.277137	0.273666	0.277764	0.274562	0.285956	0.276566	0.272657	0.28138	0.257404	0.274067	0.265401	0.282517	0.276789	0.276255	0.275025	0.285849	0.274644	0.276588	0.264355	0.274053	0.273778	0.280488	0.292004	0.284102	0.278742	0.275439	0.272609	0.264989	0.274276	0.287454	0.270226	0.26348	0.278249	0.26951	0.284924	0.275066
c-13-3	0.284446	0.27927	0.27306	0.263256	0.286183	0.288055	0.288747	0.286142	0.284342	0.28682	0.278988	0.292207	0.275617	0.28035	0.279211	0.281953	0.278064	0.298269	0.288049	0.268515	0.286556	0.275672	0.277368	0.234846	0.296228	0.269849	0.284404	0.280992	0.289284	0.267676	0.280568	0.271556	0.27741	0.277848	0.28515	0.294173	0.289348	0.288743	0.280801	0.28393	0.280063	0.285917	0.297552	0.28748	0.247183	0.281193	0.278978	0.294264	0.287287
c-13-4	0.280301	0.282886	0.272439	0.264213	0.285694	0.285217	0.286461	0.281387	0.284047	0.286655	0.281732	0.295254	0.281772	0.282724	0.285208	0.28375	0.278634	0.298259	0.287276	0.27676	0.289795	0.278453	0.280891	0.267561	0.286556	0.289399	0.281644	0.283127	0.291357	0.28748	0.283411	0.270285	0.284889	0.280284	0.284842	0.299232	0.291951	0.291308	0.284102	0.28386	0.281096	0.286342	0.300324	0.293469	0.266609	0.281711	0.280515	0.294598	0.286075
c-13-6	0.274421	0.268079	0.263476	0.247267	0.26997	0.274546	0.274483	0.275112	0.264674	0.271382	0.261644	0.281484	0.270466	0.271285	0.272135	0.27158	0.267088	0.280872	0.27304	0.265094	0.276377	0.266037	0.266594	0.251562	0.28099	0.268609	0.270045	0.269534	0.280475	0.266757	0.267195	0.260428	0.270232	0.265233	0.275969	0.283312	0.276405	0.277588	0.270512	0.264824	0.268675	0.266447	0.282061	0.280374	0.243014	0.270836	0.260318	0.279167	0.270518
c-13-7	0.283107	0.281239	0.276178	0.26139	0.280114	0.28231	0.288236	0.284754	0.280447	0.281437	0.277238	0.294424	0.276374	0.28454	0.279783	0.285045	0.278533	0.294959	0.283398	0.273201	0.288853	0.280431	0.274564	0.260099	0.293772	0.278165	0.280924	0.281211	0.29309	0.276414	0.277799	0.273507	0.275515	0.279645	0.284327	0.293801	0.29066	0.290246	0.283144	0.284303	0.28118	0.281924	0.297305	0.290835	0.240508	0.281334	0.278453	0.295525	0.285946
c-13-8	0.292189	0.288139	0.282061	0.274828	0.290892	0.291788	0.287412	0.278193	0.288264	0.292227	0.288749	0.301201	0.29919	0.288652	0.294195	0.28981	0.252359	0.301637	0.292819	0.28793	0.29505	0.279244	0.290066	0.280469	0.297366	0.295666	0.29416	0.293997	0.303246	0.294147	0.292914	0.280568	0.293702	0.288548	0.292035	0.304291	0.27535	0.296811	0.290055	0.289084	0.281101	0.290326	0.299855	0.28663	0.28508	0.255517	0.286804	0.294241	0.291911
c-13-9	0.281554	0.277451	0.270558	0.265094	0.279674	0.280244	0.276771	0.264251	0.275787	0.28144	0.275771	0.290865	0.290403	0.275555	0.286558	0.28081	0.230402	0.292308	0.282917	0.278372	0.284933	0.264189	0.281149	0.272014	0.288806	0.285507	0.283734	0.280391	0.291334	0.283719	0.283631	0.267642	0.283803	0.279696	0.282431	0.291535	0.25777	0.285523	0.279097	0.277753	0.267361	0.2777	0.28747	0.270833	0.274088	0.234066	0.273723	0.281688	0.280365
c-14-10	0.313716	0.307164	0.300309	0.292209	0.308354	0.311225	0.312036	0.312368	0.310684	0.309107	0.309488	0.321471	0.319035	0.305224	0.312381	0.306341	0.309424	0.323594	0.312582	0.309201	0.315615	0.306947	0.308935	0.300207	0.31265	0.314276	0.306356	0.309745	0.317412	0.312058	0.309431	0.299102	0.316062	0.294929	0.317909	0.318416	0.319673	0.313879	0.310036	0.31206	0.309274	0.312956	0.30977	0.318546	0.308307	0.313342	0.309089	0.320557	0.318138
c-14-11	0.287582	0.279823	0.276132	0.252467	0.283288	0.285102	0.285899	0.284148	0.281876	0.284981	0.275753	0.292742	0.273573	0.278379	0.278726	0.276531	0.278618	0.292251	0.282309	0.268622	0.287318	0.277865	0.27687	0.263551	0.29216	0.281244	0.2762	0.279836	0.280484	0.279182	0.27772	0.274419	0.277639	0.273897	0.288743	0.297485	0.288016	0.282279	0.281347	0.280248	0.275659	0.284312	0.289181	0.291279	0.251203	0.282156	0.272833	0.288577	0.281492
c-14-12	0.289201	0.279292	0.28194	0.263161	0.288502	0.288595	0.285631	0.278462	0.281737	0.289991	0.277522	0.292204	0.276288	0.281411	0.284481	0.281019	0.269105	0.291315	0.282321	0.271243	0.286415	0.275295	0.281574	0.266891	0.290037	0.283842	0.283415	0.285368	0.289214	0.281596	0.280218	0.279141	0.27661	0.277156	0.286855	0.293649	0.281655	0.283058	0.281393	0.275123	0.272796	0.284503	0.294504	0.291363	0.270254	0.271862	0.270481	0.289277	0.275157
c-14-13	0.291482	0.28282	0.284822	0.266233	0.291326	0.292279	0.28839	0.280398	0.285463	0.292863	0.281006	0.295352	0.278414	0.283305	0.286298	0.284367	0.271615	0.294076	0.284052	0.273267	0.290059	0.278812	0.284177	0.269766	0.291392	0.286307	0.286075	0.288201	0.292118	0.284291	0.2816	0.281536	0.278788	0.280167	0.289542	0.296408	0.284475	0.286243	0.284569	0.277965	0.275991	0.287575	0.298054	0.294235	0.272646	0.273928	0.272628	0.291934	0.278801
c-14-14	0.281076	0.271236	0.266962	0.254112	0.278544	0.278746	0.275159	0.278781	0.265414	0.279257	0.260848	0.283986	0.275925	0.267598	0.276178	0.270523	0.268713	0.283166	0.27576	0.266228	0.278916	0.265817	0.270538	0.259683	0.276824	0.271241	0.274084	0.273747	0.281415	0.269437	0.26997	0.264912	0.271968	0.267642	0.280981	0.288126	0.271741	0.27641	0.273155	0.262211	0.261767	0.267147	0.285459	0.279946	0.260104	0.271948	0.256103	0.271926	0.265205
c-14-3	0.29196	0.279707	0.278836	0.262068	0.28613	0.286492	0.287036	0.28636	0.275143	0.286912	0.278231	0.29266	0.28042	0.277095	0.288994	0.282734	0.281658	0.295303	0.285454	0.243662	0.287218	0.279577	0.277181	0.270701	0.290544	0.283635	0.282072	0.282525	0.291017	0.2822	0.282059	0.276544	0.281396	0.277815	0.290964	0.292863	0.288983	0.28639	0.281689	0.276727	0.276267	0.277297	0.297655	0.298926	0.2701	0.284149	0.273562	0.280557	0.284058
c-14-4	0.280242	0.271866	0.269631	0.263621	0.277903	0.279396	0.274329	0.273516	0.273903	0.278781	0.269911	0.283985	0.285556	0.280369	0.278735	0.278031	0.272113	0.287144	0.275322	0.276135	0.278854	0.266103	0.275447	0.266638	0.28819	0.281032	0.278605	0.273355	0.293013	0.27818	0.276923	0.267667	0.284065	0.273551	0.282351	0.289687	0.278411	0.283234	0.273102	0.273404	0.266704	0.276073	0.28575	0.267189	0.272406	0.275994	0.271644	0.278246	0.277694
c-14-5	0.281089	0.271802	0.272001	0.266077	0.276647	0.280176	0.269539	0.271476	0.265191	0.277269	0.268688	0.284468	0.288859	0.268638	0.282616	0.278295	0.269922	0.291105	0.28218	0.277357	0.278511	0.267964	0.274917	0.271721	0.260518	0.2838	0.276991	0.282917	0.29359	0.281748	0.276969	0.270494	0.284778	0.275071	0.286095	0.291762	0.273364	0.29048	0.273824	0.27099	0.272318	0.266543	0.286604	0.284305	0.275531	0.273183	0.268371	0.284554	0.278859
c-14-6	0.291019	0.288403	0.279462	0.274342	0.292011	0.28837	0.290015	0.282664	0.285589	0.292539	0.284268	0.301749	0.299534	0.288771	0.290619	0.28005	0.28488	0.300992	0.289859	0.291022	0.295662	0.282061	0.287423	0.282944	0.294274	0.290317	0.28662	0.292407	0.30202	0.2887	0.286067	0.277914	0.292753	0.272252	0.291365	0.293728	0.296622	0.297723	0.290185	0.290621	0.280248	0.287787	0.277857	0.294147	0.286685	0.28806	0.281658	0.297074	0.291553
c-14-8	0.262485	0.273097	0.256691	0.26265	0.268541	0.274751	0.258424	0.273826	0.270593	0.269395	0.280156	0.284904	0.294233	0.275445	0.279878	0.280004	0.277068	0.287073	0.273322	0.283851	0.279726	0.260483	0.263491	0.274579	0.277766	0.285998	0.276817	0.274163	0.293539	0.283785	0.274492	0.25568	0.288212	0.27265	0.279909	0.279275	0.281389	0.285289	0.274212	0.281917	0.278264	0.273076	0.281354	0.265629	0.275324	0.280354	0.275998	0.284644	0.288302
c-14-9	0.269823	0.269853	0.26518	0.254361	0.271122	0.279064	0.274071	0.274538	0.269644	0.273293	0.270045	0.282314	0.272139	0.275368	0.273018	0.272981	0.272857	0.287709	0.279008	0.269898	0.277381	0.27108	0.272219	0.259086	0.278597	0.279947	0.270171	0.273307	0.284325	0.278033	0.275344	0.262364	0.277753	0.270607	0.277649	0.289489	0.280162	0.285188	0.271624	0.271529	0.271584	0.271869	0.286185	0.282799	0.258128	0.276264	0.266508	0.287588	0.274553
c-2-1	0.290989	0.269147	0.275645	0.250332	0.282499	0.287274	0.287262	0.284307	0.285107	0.283582	0.274947	0.282037	0.274071	0.262247	0.279826	0.272399	0.276771	0.294931	0.284747	0.272754	0.276689	0.269783	0.285146	0.263811	0.29055	0.28183	0.278744	0.272849	0.2493	0.279643	0.281349	0.272089	0.226676	0.269122	0.287023	0.294052	0.285741	0.28208	0.271552	0.281946	0.277769	0.287672	0.287956	0.289932	0.270543	0.280317	0.279933	0.29192	0.284065
c-2-3	0.277724	0.175171	0.265643	0.262167	0.271435	0.287441	0.270994	0.281601	0.286485	0.273042	0.281354	0.182751	0.294144	0.27892	0.276734	0.281999	0.282794	0.30024	0.289766	0.281893	0.176078	0.268874	0.268768	0.275568	0.281673	0.285031	0.261536	0.232082	0.295437	0.282605	0.269309	0.264099	0.285782	0.277594	0.286399	0.286809	0.291339	0.292933	0.173698	0.286327	0.281411	0.289079	0.291128	0.282177	0.274899	0.286708	0.282014	0.293237	0.286663
c-2-4	0.277191	0.260448	0.256483	0.25137	0.273381	0.27064	0.27517	0.280231	0.278425	0.275154	0.271562	0.272822	0.283362	0.272419	0.275505	0.270241	0.273157	0.285743	0.27578	0.270939	0.267867	0.268325	0.270428	0.265727	0.284902	0.279685	0.274212	0.264927	0.278482	0.277379	0.268917	0.255142	0.275273	0.264539	0.286283	0.280785	0.286073	0.276927	0.262139	0.277515	0.271258	0.281261	0.278865	0.282799	0.267565	0.276647	0.269755	0.259956	0.278348
c-2-6	0.285225	0.276531	0.274214	0.262232	0.28582	0.281728	0.282506	0.239561	0.270697	0.286908	0.27036	0.289722	0.287754	0.277775	0.283124	0.276533	0.183951	0.287577	0.277656	0.275694	0.284078	0.265533	0.277388	0.267059	0.291733	0.285413	0.284715	0.280969	0.285096	0.283243	0.283486	0.272247	0.278361	0.275258	0.284792	0.286754	0.240332	0.281594	0.277782	0.275645	0.248262	0.272789	0.292425	0.277396	0.27278	0.186037	0.267187	0.285194	0.275044
c-2-7	0.1784	0.268153	0.246186	0.259271	0.262009	0.271466	0.264425	0.275991	0.265901	0.262712	0.276936	0.280966	0.287756	0.274608	0.272049	0.277315	0.281605	0.289764	0.277907	0.284197	0.27517	0.271358	0.262024	0.273274	0.271675	0.284809	0.258367	0.264632	0.291958	0.2831	0.26725	0.244514	0.290727	0.27182	0.277258	0.277117	0.281772	0.282765	0.269395	0.277936	0.279413	0.26873	0.284433	0.277936	0.27193	0.285252	0.274769	0.279872	0.286979
c-3-2	0.278451	0.174988	0.265793	0.263099	0.271972	0.288198	0.271756	0.28218	0.287329	0.273789	0.28264	0.182262	0.294801	0.280237	0.276855	0.282638	0.282924	0.301326	0.290363	0.282505	0.17549	0.269433	0.269651	0.276896	0.282961	0.285236	0.261078	0.232173	0.296223	0.28336	0.269477	0.264126	0.286023	0.2787	0.287359	0.287194	0.292273	0.293539	0.174609	0.286974	0.282283	0.289837	0.292407	0.282922	0.275914	0.287009	0.282455	0.293392	0.286903
c-3-3	0.287373	0.277621	0.275137	0.243966	0.283534	0.288071	0.282752	0.287566	0.286553	0.284891	0.275357	0.290132	0.28203	0.270087	0.275934	0.278828	0.27883	0.293242	0.282842	0.268275	0.284873	0.276154	0.280997	0.266293	0.294081	0.283997	0.27582	0.274787	0.268449	0.281711	0.275564	0.272901	0.259303	0.275315	0.291183	0.289694	0.293222	0.283946	0.279228	0.283635	0.278938	0.288593	0.292284	0.292376	0.271972	0.282158	0.274291	0.289731	0.280847
c-3-6	0.284552	0.279724	0.275324	0.261862	0.283398	0.282058	0.279788	0.286331	0.28011	0.284933	0.284474	0.292797	0.285699	0.281325	0.2782	0.253933	0.282827	0.291077	0.279158	0.279806	0.286412	0.276368	0.277388	0.252312	0.291936	0.263852	0.278634	0.281951	0.290744	0.26245	0.27458	0.273357	0.284508	0.257569	0.281426	0.292433	0.291171	0.289152	0.281145	0.28564	0.285401	0.282962	0.274569	0.288046	0.270475	0.286789	0.281708	0.297025	0.290652
c-3-9	0.292427	0.284637	0.279477	0.257649	0.288154	0.291445	0.290224	0.291387	0.285439	0.289929	0.26958	0.297633	0.287317	0.257292	0.285928	0.287386	0.282059	0.291925	0.291026	0.273829	0.292085	0.275965	0.289115	0.270278	0.293883	0.290502	0.286185	0.283635	0.237791	0.287469	0.287824	0.277002	0.278392	0.28233	0.294024	0.299862	0.289152	0.287491	0.286558	0.281444	0.265414	0.287392	0.297496	0.295939	0.274513	0.285946	0.25518	0.290123	0.237918
c-4-1	0.285095	0.274077	0.272672	0.247423	0.283071	0.283109	0.283164	0.288864	0.285606	0.28423	0.276724	0.287082	0.279696	0.273855	0.271846	0.276921	0.278953	0.293268	0.282552	0.26953	0.281801	0.273437	0.280524	0.262069	0.291627	0.28001	0.270811	0.273089	0.27012	0.277288	0.270389	0.271311	0.249069	0.273888	0.287555	0.291792	0.290083	0.280497	0.275896	0.283078	0.278041	0.287633	0.289095	0.286597	0.268492	0.282594	0.27615	0.290246	0.279063
c-4-3	0.313861	0.3081	0.301372	0.291341	0.309688	0.311659	0.313436	0.312804	0.311256	0.310977	0.309085	0.321928	0.317489	0.306922	0.311001	0.303321	0.309201	0.323393	0.312536	0.309277	0.316209	0.306665	0.310534	0.30006	0.317759	0.313637	0.306865	0.308983	0.315412	0.311441	0.30857	0.299474	0.314808	0.292993	0.316857	0.317764	0.320164	0.312531	0.310772	0.312443	0.308825	0.313351	0.308158	0.318533	0.307122	0.31315	0.309252	0.320021	0.317156
c-4-4	0.292345	0.275797	0.283757	0.258767	0.28547	0.287241	0.291447	0.291013	0.294131	0.28702	0.286135	0.288342	0.284329	0.264002	0.28719	0.280795	0.287809	0.303583	0.292962	0.272406	0.282995	0.284395	0.2836	0.266819	0.295686	0.285644	0.286961	0.281995	0.256153	0.282858	0.283417	0.281931	0.275595	0.278883	0.294046	0.297441	0.298948	0.296019	0.277491	0.290128	0.284607	0.296719	0.296915	0.292453	0.269871	0.291469	0.287969	0.29577	0.289965
c-4-5	0.309908	0.303368	0.297747	0.287639	0.305942	0.308133	0.309968	0.30914	0.307541	0.306279	0.305193	0.317584	0.313637	0.303465	0.307803	0.299963	0.305825	0.319187	0.308404	0.305522	0.312128	0.302608	0.307367	0.29608	0.313954	0.30993	0.303136	0.305081	0.312595	0.307667	0.304991	0.29577	0.310779	0.289962	0.313208	0.313705	0.316187	0.309047	0.306319	0.308263	0.305259	0.309787	0.305484	0.314388	0.303507	0.309532	0.304777	0.315729	0.313108
c-4-6	0.285382	0.277623	0.273952	0.255094	0.284626	0.284651	0.282433	0.28639	0.277392	0.286943	0.27633	0.291257	0.274544	0.281303	0.279218	0.280063	0.281208	0.295774	0.285662	0.273252	0.285593	0.280618	0.277506	0.260998	0.293922	0.280559	0.279427	0.275936	0.285388	0.278169	0.279057	0.27165	0.271996	0.274544	0.286331	0.295673	0.289608	0.290163	0.279931	0.281285	0.279905	0.280096	0.29209	0.291993	0.169835	0.284496	0.277489	0.291616	0.284972
c-4-7	0.295045	0.214821	0.282598	0.277758	0.288465	0.302513	0.289568	0.298624	0.301084	0.28965	0.296822	0.224273	0.30886	0.29451	0.294061	0.295237	0.297759	0.314412	0.303672	0.297045	0.217809	0.286465	0.287804	0.289848	0.29897	0.300597	0.280255	0.257631	0.309933	0.297708	0.287274	0.280834	0.300434	0.289106	0.302205	0.303427	0.307506	0.306407	0.215836	0.301674	0.297237	0.303376	0.304522	0.300315	0.290876	0.302093	0.297565	0.309294	0.303899
c-5-5	0.297179	0.289881	0.284208	0.248917	0.292262	0.292641	0.298635	0.29246	0.294341	0.293504	0.283105	0.303304	0.287606	0.241687	0.287232	0.288264	0.286571	0.304247	0.293466	0.278433	0.297862	0.287769	0.296778	0.27158	0.30415	0.29533	0.290713	0.288575	0.183758	0.292209	0.289322	0.28149	0.275132	0.283125	0.29533	0.301989	0.298051	0.290348	0.291909	0.290672	0.282197	0.297367	0.299278	0.300355	0.277116	0.29041	0.284981	0.300857	0.28974
c-5-6	0.296393	0.289013	0.283508	0.247456	0.291145	0.291711	0.297181	0.292112	0.294435	0.29229	0.28234	0.30248	0.286003	0.241404	0.285877	0.286589	0.284454	0.302392	0.292411	0.277696	0.296869	0.286487	0.295396	0.27051	0.303438	0.293759	0.289449	0.286727	0.18369	0.290823	0.288124	0.280966	0.273664	0.281649	0.294944	0.301002	0.296528	0.289308	0.29116	0.289291	0.281616	0.297179	0.29786	0.299194	0.275476	0.289026	0.283541	0.299727	0.288758
c-5-7	0.289696	0.285036	0.277989	0.262	0.281816	0.281884	0.283038	0.289579	0.282603	0.283074	0.27896	0.298023	0.296067	0.232389	0.28834	0.287914	0.288322	0.300018	0.288663	0.285543	0.291977	0.282602	0.286355	0.275461	0.246518	0.291028	0.285314	0.289407	0.241601	0.28907	0.286899	0.276597	0.286721	0.281526	0.291519	0.298142	0.292676	0.291876	0.286721	0.278777	0.278989	0.285265	0.293926	0.291559	0.278759	0.291707	0.283052	0.2936	0.289969
c-5-9	0.287643	0.281351	0.275188	0.262474	0.286474	0.288753	0.290126	0.282528	0.282972	0.287013	0.274877	0.294361	0.283466	0.283501	0.284637	0.283865	0.281173	0.297184	0.288787	0.273489	0.28906	0.278716	0.286992	0.269354	0.291077	0.281169	0.279077	0.279652	0.288082	0.27972	0.283415	0.272875	0.282563	0.279229	0.295591	0.293598	0.289703	0.280986	0.283336	0.282814	0.276923	0.285263	0.297961	0.294708	0.278694	0.284584	0.279064	0.288549	0.282217
c-6-3	0.291722	0.281852	0.276758	0.260487	0.283334	0.285014	0.286846	0.28649	0.286868	0.284692	0.280211	0.294492	0.284558	0.279123	0.283746	0.280299	0.281471	0.294319	0.283833	0.263599	0.289469	0.274476	0.280618	0.267433	0.292783	0.277423	0.283505	0.281321	0.285864	0.274676	0.279317	0.274621	0.272298	0.272005	0.292008	0.292887	0.290112	0.282495	0.283234	0.283561	0.279486	0.288683	0.291775	0.295147	0.269545	0.284979	0.278768	0.293583	0.284712
c-6-4	0.280259	0.282222	0.275152	0.26934	0.282922	0.284708	0.271543	0.287734	0.254752	0.283999	0.268118	0.294034	0.293008	0.277529	0.289332	0.289621	0.278487	0.2934	0.288775	0.284091	0.289346	0.275267	0.27062	0.27661	0.277877	0.28576	0.28122	0.286254	0.301417	0.283657	0.287368	0.272895	0.295488	0.280268	0.287062	0.297318	0.272333	0.292367	0.283448	0.254931	0.277647	0.255129	0.294777	0.292171	0.276262	0.283003	0.262496	0.276597	0.283223
c-6-5	0.28377	0.281178	0.276366	0.247428	0.285672	0.284488	0.286752	0.283532	0.280065	0.286778	0.269801	0.294517	0.273635	0.279132	0.280385	0.274309	0.271214	0.291861	0.282794	0.271783	0.288842	0.271503	0.279024	0.245824	0.292489	0.284503	0.280099	0.281534	0.285994	0.281986	0.279759	0.274608	0.272366	0.271215	0.28641	0.289289	0.283655	0.281374	0.283146	0.275339	0.273972	0.28269	0.293381	0.291878	0.263881	0.273584	0.266689	0.289134	0.276804
c-6-6	0.272142	0.272368	0.263354	0.257078	0.271807	0.275593	0.27141	0.25727	0.247344	0.272662	0.2546	0.285794	0.290112	0.273575	0.283008	0.275515	0.278645	0.2831	0.279121	0.281012	0.280121	0.271954	0.270708	0.274209	0.276229	0.286897	0.266601	0.276419	0.289841	0.284479	0.274265	0.261963	0.287681	0.268666	0.287077	0.279096	0.272333	0.28625	0.274075	0.235111	0.267394	0.248529	0.283695	0.286644	0.269962	0.282156	0.257494	0.266129	0.281735
c-6-7	0.284633	0.2733	0.276489	0.25446	0.274665	0.284098	0.287421	0.285908	0.286392	0.275901	0.278187	0.286496	0.262359	0.276626	0.261005	0.277343	0.278172	0.296536	0.28743	0.275084	0.280755	0.276295	0.279224	0.264537	0.293907	0.279	0.271781	0.268068	0.281721	0.276896	0.26907	0.27361	0.266942	0.272128	0.278178	0.29161	0.288416	0.284225	0.274758	0.283137	0.282255	0.288899	0.288725	0.287005	0.261066	0.282953	0.277431	0.28669	0.281944
c-7-2	0.295488	0.287745	0.283375	0.257994	0.292189	0.291836	0.295675	0.291916	0.287445	0.293905	0.256017	0.301421	0.286095	0.260437	0.286686	0.284835	0.282244	0.293286	0.288216	0.277594	0.295818	0.284074	0.29007	0.270801	0.301062	0.291625	0.287276	0.286699	0.237747	0.288254	0.2875	0.280871	0.27728	0.278506	0.294557	0.302883	0.288555	0.288003	0.290079	0.277264	0.262918	0.290383	0.297045	0.297406	0.272646	0.285932	0.257986	0.293118	0.262095
c-7-4	0.279513	0.174607	0.267374	0.264119	0.273377	0.289103	0.27267	0.283746	0.287945	0.275247	0.283305	0.182009	0.295882	0.281579	0.278544	0.283666	0.283609	0.302282	0.291803	0.283613	0.175253	0.270939	0.270739	0.278213	0.283496	0.285952	0.262874	0.232694	0.297576	0.283961	0.270728	0.265313	0.286511	0.279911	0.288014	0.288778	0.293327	0.294156	0.174286	0.288112	0.283446	0.290692	0.294068	0.283834	0.277724	0.288311	0.284126	0.295006	0.288401
c-7-5	0.312366	0.307973	0.304414	0.28101	0.310105	0.312329	0.315542	0.314432	0.310593	0.31147	0.304279	0.32251	0.238676	0.308025	0.308887	0.303139	0.307605	0.324181	0.314434	0.299406	0.316436	0.306686	0.307592	0.289518	0.321455	0.309109	0.307479	0.306587	0.309453	0.307158	0.30916	0.301897	0.302658	0.29871	0.314637	0.319799	0.317308	0.312278	0.310774	0.308495	0.307274	0.312701	0.316782	0.319348	0.292957	0.311281	0.302859	0.317414	0.311589
c-7-9	0.282222	0.27672	0.272287	0.263137	0.282506	0.279744	0.283223	0.279293	0.277268	0.283724	0.278464	0.290224	0.286122	0.281631	0.278237	0.17903	0.27759	0.286842	0.274952	0.277826	0.284281	0.27247	0.276617	0.270045	0.290103	0.273159	0.279337	0.276507	0.287234	0.27086	0.275731	0.270083	0.281552	0.236269	0.283226	0.286157	0.290399	0.282224	0.278563	0.279019	0.278966	0.28001	0.266251	0.2873	0.272805	0.280819	0.276174	0.290658	0.285946
c-8-3	0.277024	0.26964	0.268631	0.260972	0.276698	0.273734	0.271422	0.283886	0.28077	0.277964	0.272655	0.282113	0.285499	0.281493	0.282704	0.277751	0.276167	0.286668	0.276026	0.28042	0.276527	0.272424	0.271549	0.269382	0.286315	0.279618	0.277669	0.273069	0.291727	0.27741	0.278317	0.26675	0.279949	0.272617	0.285159	0.279533	0.283966	0.283241	0.270514	0.276636	0.274782	0.283343	0.285104	0.283748	0.271512	0.279936	0.271494	0.279641	0.2799
c-8-6	0.280341	0.175332	0.269043	0.266079	0.274524	0.291354	0.274121	0.285283	0.289843	0.27598	0.285144	0.182067	0.29797	0.282851	0.280063	0.285613	0.285129	0.303934	0.292772	0.28549	0.174881	0.272408	0.272027	0.27974	0.284503	0.287536	0.263117	0.233897	0.299435	0.285172	0.272395	0.26733	0.289137	0.281525	0.289392	0.289828	0.295094	0.296114	0.174059	0.290321	0.2849	0.292334	0.294618	0.28491	0.27901	0.28987	0.285765	0.296922	0.290073
c-8-7	0.288172	0.275954	0.268792	0.266711	0.281935	0.280946	0.281918	0.287996	0.285106	0.282913	0.283446	0.287978	0.285085	0.27905	0.274597	0.286126	0.281671	0.291649	0.280883	0.283424	0.283528	0.270257	0.277861	0.270175	0.28948	0.282528	0.282869	0.277949	0.289332	0.280026	0.283091	0.267416	0.282814	0.279544	0.289941	0.292797	0.290026	0.286994	0.277821	0.287025	0.279244	0.287293	0.297944	0.266002	0.271721	0.285705	0.2811	0.296521	0.289914
c-8-8	0.279587	0.274476	0.273084	0.263502	0.280559	0.282373	0.282818	0.263192	0.280678	0.282411	0.276788	0.286664	0.290878	0.278035	0.269737	0.281083	0.237621	0.294955	0.284672	0.281354	0.281017	0.274617	0.27639	0.275549	0.291108	0.290319	0.27184	0.269091	0.287388	0.287643	0.277714	0.27184	0.286734	0.281719	0.283589	0.284699	0.260177	0.289181	0.275663	0.28465	0.261199	0.282876	0.294416	0.286734	0.281373	0.238791	0.274055	0.28924	0.277597
c-8-9	0.28641	0.275494	0.277447	0.255876	0.27766	0.285003	0.288318	0.287932	0.286996	0.278528	0.277024	0.288058	0.265885	0.279103	0.26283	0.278539	0.280345	0.296437	0.287223	0.276454	0.282895	0.277736	0.279233	0.266574	0.295089	0.28116	0.27452	0.26927	0.284382	0.279207	0.27217	0.274445	0.270699	0.273034	0.279297	0.293371	0.288302	0.284767	0.277156	0.280154	0.283587	0.289661	0.290716	0.28832	0.263789	0.284226	0.276905	0.286254	0.283543
c-9-1	0.284811	0.280559	0.278101	0.249396	0.282345	0.284886	0.287961	0.288546	0.28343	0.28343	0.274853	0.293349	0.185835	0.280209	0.280847	0.278726	0.281131	0.297411	0.289599	0.270492	0.288579	0.279363	0.279266	0.259216	0.293984	0.280887	0.279891	0.279372	0.280262	0.279489	0.282001	0.275113	0.271131	0.27382	0.286503	0.292936	0.288531	0.285523	0.282792	0.279506	0.278803	0.28534	0.293233	0.293209	0.260936	0.284107	0.273641	0.289192	0.281387
c-9-2	0.271679	0.270529	0.260692	0.267006	0.276024	0.278579	0.260216	0.282809	0.272005	0.277178	0.283926	0.282398	0.291759	0.272344	0.279746	0.287434	0.286751	0.291057	0.277518	0.284107	0.276548	0.278363	0.271421	0.273895	0.267541	0.28772	0.278843	0.276663	0.295633	0.285488	0.276949	0.258976	0.280816	0.27827	0.284518	0.289643	0.284829	0.289227	0.272129	0.283486	0.282061	0.273915	0.287994	0.28094	0.277595	0.290639	0.281847	0.290407	0.293843
c-9-3	0.27654	0.280382	0.267869	0.268554	0.279794	0.283741	0.270551	0.273406	0.22755	0.280548	0.276859	0.293105	0.295288	0.276614	0.286225	0.285833	0.281618	0.292063	0.282475	0.28564	0.288143	0.281548	0.272227	0.277251	0.276269	0.288249	0.277916	0.280667	0.299522	0.285664	0.281766	0.264447	0.28933	0.280222	0.287421	0.29115	0.276194	0.291394	0.281937	0.272096	0.276648	0.228812	0.290506	0.28763	0.277072	0.285683	0.272935	0.283331	0.290339
c-9-4	0.288115	0.283768	0.282142	0.25198	0.286174	0.286996	0.292704	0.289397	0.285756	0.28737	0.27626	0.297322	0.180432	0.283728	0.283937	0.279735	0.281911	0.300216	0.291806	0.271479	0.291597	0.281561	0.281907	0.261509	0.29821	0.283391	0.283415	0.282023	0.282211	0.281481	0.285153	0.278931	0.272692	0.276777	0.289958	0.295944	0.290471	0.287388	0.285954	0.281924	0.281118	0.2883	0.296472	0.29614	0.262524	0.285934	0.275143	0.291856	0.283422
c-9-5	0.300776	0.293825	0.288584	0.252423	0.295609	0.296474	0.302207	0.296728	0.298692	0.297268	0.287602	0.307653	0.291149	0.244281	0.291061	0.291636	0.289742	0.307206	0.297073	0.280871	0.301769	0.292015	0.300078	0.275813	0.307708	0.299377	0.29398	0.292304	0.182315	0.295842	0.293063	0.285549	0.277777	0.287049	0.299578	0.305515	0.302295	0.293248	0.295642	0.294653	0.285144	0.301458	0.302419	0.304607	0.280261	0.294032	0.289233	0.304663	0.292975
c-9-6	0.287382	0.276707	0.278537	0.257212	0.276621	0.287049	0.289952	0.288643	0.289139	0.278504	0.281252	0.28863	0.264661	0.279297	0.262046	0.279777	0.280845	0.298483	0.289192	0.277546	0.283417	0.278806	0.280982	0.26759	0.296365	0.281799	0.274394	0.270116	0.285124	0.279916	0.272113	0.27633	0.269384	0.27471	0.279737	0.293827	0.290962	0.285305	0.277973	0.286131	0.285745	0.291718	0.291586	0.28907	0.264169	0.285406	0.280583	0.288113	0.285217
c-9-8	0.291837	0.243265	0.280986	0.280968	0.28935	0.296417	0.286652	0.297521	0.277845	0.29002	0.286051	0.242393	0.299016	0.292654	0.300703	0.300467	0.296142	0.301976	0.301886	0.301535	0.245818	0.284822	0.277729	0.291226	0.29279	0.293451	0.284637	0.265346	0.314833	0.291797	0.289593	0.279341	0.307277	0.293123	0.290183	0.296496	0.269006	0.296915	0.243505	0.281415	0.293281	0.27901	0.294631	0.287097	0.290876	0.299804	0.28486	0.281667	0.292055
c-9-9	0.28528	0.274016	0.273533	0.262626	0.282809	0.28203	0.276971	0.28641	0.270261	0.283673	0.245888	0.287137	0.28747	0.283045	0.280541	0.278537	0.283384	0.281611	0.278183	0.27861	0.281671	0.274511	0.27474	0.271351	0.284675	0.284734	0.280015	0.276789	0.290456	0.282845	0.280127	0.271972	0.287157	0.275075	0.286514	0.291359	0.281873	0.286311	0.275897	0.234875	0.277914	0.271703	0.292458	0.288432	0.275352	0.287361	0.247802	0.2677	0.276311
cs	0.279064	0.276756	0.269283	0.26751	0.276484	0.279781	0.277943	0.282448	0.281297	0.27722	0.284611	0.28978	0.29388	0.281532	0.282193	0.273425	0.281519	0.292944	0.280224	0.285102	0.28386	0.270745	0.277859	0.278955	0.285774	0.289615	0.283382	0.281162	0.296016	0.286756	0.280415	0.268345	0.287417	0.25791	0.286754	0.283983	0.288646	0.290123	0.278672	0.28462	0.283528	0.283607	0.259194	0.286881	0.279596	0.285291	0.280156	0.289471	0.289813
m	0.303478	0.300846	0.294664	0.290881	0.302093	0.308673	0.301086	0.307796	0.304387	0.303169	0.305464	0.31465	0.320195	0.304423	0.307482	0.295354	0.308048	0.314502	0.302636	0.307988	0.308435	0.297776	0.303518	0.299252	0.309501	0.309091	0.306301	0.306883	0.318143	0.306841	0.302729	0.292391	0.312545	0.282565	0.313461	0.312225	0.316561	0.311018	0.30298	0.308794	0.306642	0.307015	0.289465	0.311818	0.302692	0.31201	0.302734	0.314687	0.312494
[truncated: 292 more columns]

## Sheet: Supp. Table S5
Table S5. The distribution of the 341 genotypes that shared at least 70% ancestry with one of the nine inferred groups.
Code number	K1	K2	K3	K4	K5	K6	K7	K8	K9
a-1-2	0.99992	1e-05	1e-05	1e-05	1e-05	1e-05	1e-05	1e-05	1e-05
a-12-6	0.99992	1e-05	1e-05	1e-05	1e-05	1e-05	1e-05	1e-05	1e-05
a-15-6	0.99992	1e-05	1e-05	1e-05	1e-05	1e-05	1e-05	1e-05	1e-05
c-2-3	0.99992	1e-05	1e-05	1e-05	1e-05	1e-05	1e-05	1e-05	1e-05
c-3-2	0.99992	1e-05	1e-05	1e-05	1e-05	1e-05	1e-05	1e-05	1e-05
c-7-4	0.99992	1e-05	1e-05	1e-05	1e-05	1e-05	1e-05	1e-05	1e-05
c-8-6	0.99992	1e-05	1e-05	1e-05	1e-05	1e-05	1e-05	1e-05	1e-05					a-2-2
b-1-6	0.999917	1.3e-05	1e-05	1e-05	1e-05	1e-05	1e-05	1e-05	1e-05
b-6-6	0.99991	1e-05	1e-05	1e-05	1e-05	2e-05	1e-05	1e-05	1e-05
a-11-2	0.843384	1e-05	1e-05	0.156546	1e-05	1e-05	1e-05	1e-05	1e-05
c-4-7	0.689257	1e-05	0.310669	1e-05	1e-05	1.1e-05	1e-05	1.2e-05	1e-05
a-29-2	0.669824	0.116569	1e-05	1e-05	0.061436	0.014831	0.035808	0.019464	0.082048
a-18-3	0.588398	0.055565	1e-05	1e-05	0.042544	1e-05	0.039553	0.042728	0.231182
a-6-4	0.586311	0.341546	1e-05	1e-05	0.062033	1e-05	1e-05	1e-05	0.01006
a-14-1	0.586195	0.338366	1e-05	1e-05	0.07097	1e-05	1.2e-05	1e-05	0.004418
a-18-2	0.572356	0.342223	1e-05	1e-05	0.069736	1e-05	1e-05	1e-05	0.015635
a-30-2	0.50487	0.333239	1e-05	1e-05	1e-05	1e-05	1e-05	0.04095	0.12089
b-7-6	0.501197	1e-05	1e-05	1e-05	1e-05	1e-05	1e-05	0.498733	1e-05
a-30-1	0.478826	0.379151	1e-05	1e-05	1e-05	1e-05	0.005647	0.03275	0.103586
a-22-1	0.428215	0.27759	1.7e-05	1e-05	1e-05	0.225893	1e-05	0.010613	0.057643
a-10-2	1e-05	0.99992	1e-05	1e-05	1e-05	1e-05	1e-05	1e-05	1e-05
a-24-3	1e-05	0.99992	1e-05	1e-05	1e-05	1e-05	1e-05	1e-05	1e-05
a-29-1	1e-05	0.99992	1e-05	1e-05	1e-05	1e-05	1e-05	1e-05	1e-05
a-7-1	1e-05	0.99992	1e-05	1e-05	1e-05	1e-05	1e-05	1e-05	1e-05
a-7-5	1e-05	0.99992	1e-05	1e-05	1e-05	1e-05	1e-05	1e-05	1e-05
c-2-7	1e-05	0.99992	1e-05	1e-05	1e-05	1e-05	1e-05	1e-05	1e-05
a-1-1	1.4e-05	0.999914	1e-05	1e-05	1e-05	1.1e-05	1e-05	1e-05	1e-05
a-24-4	1e-05	0.999908	2e-05	1e-05	1.2e-05	1e-05	1e-05	1e-05	1e-05
a-10-6	0.036363	0.963567	1e-05	1e-05	1e-05	1e-05	1e-05	1e-05	1e-05
a-1-3	0.033849	0.962342	1e-05	1e-05	0.003749	1e-05	1e-05	1e-05	1e-05
a-1-5	0.04404	0.95589	1e-05	1e-05	1e-05	1e-05	1e-05	1e-05	1e-05
a-25-4	0.044813	0.954386	1e-05	1e-05	0.000741	1e-05	1e-05	1e-05	1e-05
a-14-5	0.045296	0.943122	1e-05	1e-05	0.011522	1e-05	1e-05	1e-05	1e-05
a-4-2	0.049473	0.94135	1e-05	1e-05	1e-05	1e-05	0.009118	1e-05	1e-05
c-14-8	1e-05	0.899303	1e-05	1e-05	1e-05	1e-05	1e-05	1e-05	0.100627
a-7-6	0.045168	0.850182	1e-05	1e-05	0.0086	0.040299	0.017048	1e-05	0.038673
a-28--4	0.066527	0.839972	1e-05	1e-05	0.018991	1e-05	0.032743	0.023161	0.018576
a-13-2	0.054819	0.816863	1e-05	1e-05	0.050462	0.033436	1e-05	0.005693	0.038697
b-4-5	0.05684	0.812784	1e-05	1e-05	0.050413	0.034976	1e-05	0.016035	0.028921
a-23-4	0.106295	0.761961	0.000301	1e-05	0.029069	0.079843	0.022501	1e-05	1e-05
a-13-4	1e-05	0.758775	1e-05	1e-05	1e-05	0.107877	1e-05	1e-05	0.133288
a-32-2	0.044581	0.736766	0.00139	1e-05	0.071958	0.026121	0.018627	0.041346	0.059201
a-6-3	1e-05	0.736756	1e-05	0.15952	0.025354	1e-05	1e-05	1e-05	0.078319
a-21-4	0.01577	0.735435	0.001409	1e-05	1e-05	0.111857	1e-05	1e-05	0.135489
a-20-1	0.079349	0.724116	1e-05	1e-05	0.032972	0.072913	0.038471	1e-05	0.052149
a-24-2	1e-05	0.722301	1e-05	0.122071	0.015048	1e-05	0.019598	0.06237	0.058581
a-2-4*	1e-05	0.707431	0.012819	1e-05	0.02729	0.066373	0.019004	0.061446	0.105617
a-9-4	1.7e-05	0.690238	1e-05	0.309686	1e-05	1e-05	1e-05	1e-05	1e-05
a-5-5	0.013549	0.686643	1e-05	0.012773	0.051671	0.012566	0.036723	0.065685	0.120381
a-10-1	1e-05	0.686117	1e-05	1e-05	0.031711	0.026698	0.021362	0.170992	0.063091
a-25-6	1e-05	0.664435	1e-05	0.335491	1e-05	1.1e-05	1.4e-05	1e-05	1e-05
c-9-2	0.063273	0.64107	0.001029	1e-05	0.171065	0.044062	0.013233	0.036149	0.030109
a-31-1	1e-05	0.631832	1e-05	1e-05	0.252212	1e-05	1e-05	1e-05	0.115896
c-8-7	1e-05	0.624534	1e-05	1e-05	0.253214	1e-05	0.017048	1e-05	0.105154
a-20-5	0.103154	0.614555	0.002775	1e-05	0.043868	0.045818	0.04457	1e-05	0.14524
a-33-1	0.003366	0.612283	1e-05	0.002875	0.017816	0.239893	1e-05	1e-05	0.123737
a-13-6	0.19783	0.568609	0.013582	1e-05	0.055098	0.002229	1e-05	0.094931	0.067701
a-6-5	0.072609	0.566202	0.019186	0.073599	0.047073	0.045331	0.013319	0.066121	0.09656
c-9-3	0.027302	0.560702	0.005285	1e-05	0.062264	0.223839	1e-05	0.023658	0.09693
a-37-3	0.027405	0.559454	1e-05	1e-05	0.224682	1e-05	0.019285	0.029281	0.139863
a-37-6	0.007852	0.557358	1e-05	1e-05	0.046074	0.030171	0.008313	0.030065	0.320147
a-37-2	1e-05	0.555286	1e-05	1e-05	0.294367	1e-05	0.006279	0.024074	0.119953
a-35-3	0.076533	0.543169	0.007641	1e-05	0.096218	1e-05	1e-05	0.175672	0.100737
a-35-2	0.081848	0.540903	0.008006	1e-05	0.097679	1e-05	1e-05	0.180001	0.091533
a-26-6	0.006219	0.53705	0.002649	1e-05	0.025146	0.043902	0.047638	0.167042	0.170345
a-14-4	0.11047	0.536139	1e-05	1e-05	0.151656	1e-05	0.019354	0.088529	0.093823
a-21-5	0.086756	0.532512	0.004699	1e-05	0.106568	1e-05	1e-05	0.153056	0.116378
c-11-6	1e-05	0.524084	1e-05	1e-05	0.193933	1e-05	0.043039	0.071492	0.167412
a-25-2	0.364837	0.519143	1e-05	1e-05	0.11596	1e-05	1e-05	1e-05	1e-05
a-34-5	0.086917	0.51747	0.00053	1e-05	0.09471	1e-05	1e-05	0.186189	0.114154
a-26-1	1e-05	0.513873	1e-05	0.486057	1e-05	1e-05	1e-05	1e-05	1e-05
a-2-3	1e-05	0.501607	0.018321	0.040218	0.029565	0.085513	0.029208	0.089865	0.205692
a-12-3	1e-05	0.501526	0.018466	0.089071	0.011387	0.06561	0.019568	0.076286	0.218075
b-2-6	0.036211	0.500771	1e-05	1e-05	1e-05	0.003769	0.015152	1e-05	0.444058
a-24-1	0.019893	0.49648	0.01872	1e-05	0.169204	0.045735	0.021181	0.050745	0.178033
a-35-4	0.053942	0.49546	0.007262	1e-05	0.050662	0.07551	1e-05	0.040485	0.27666
a-10-4	1e-05	0.490301	1e-05	1e-05	1.9e-05	0.406821	1e-05	1e-05	0.102809
a-19-1	0.02353	0.487228	0.001137	1e-05	0.110957	0.059632	0.020834	0.144817	0.151855
a-16-3	1e-05	0.477355	1.3e-05	1e-05	1e-05	0.419611	1e-05	1e-05	0.102971
a-9-1	0.032959	0.459681	1e-05	1e-05	0.023213	0.184811	0.001889	0.057325	0.240101
b-8-4	0.075051	0.459509	0.00881	1e-05	0.050475	0.110028	0.005209	0.139782	0.151126
a-7-4	0.019938	0.436388	0.009208	0.083422	0.021903	1e-05	1e-05	0.118285	0.310837
a-38-1	1e-05	0.434244	1e-05	1e-05	1e-05	0.288835	1e-05	0.03076	0.24611
a-4-4	1e-05	0.43178	1e-05	1e-05	0.028001	0.259977	3.9e-05	0.01914	0.261033
c-13-2	1e-05	0.425193	1e-05	1e-05	0.152206	0.053128	1e-05	0.013029	0.356404
a-18-6	0.019742	0.424342	0.002754	0.030316	0.069907	1e-05	1e-05	0.058087	0.394832
c-13-1	0.005181	0.419026	1e-05	1e-05	0.146876	0.047488	1e-05	0.014791	0.366608
a-20-3	0.019718	0.418372	0.008125	1e-05	0.196843	0.037854	0.04738	0.179564	0.092134
b-2-1	0.074219	0.41377	0.00684	1e-05	0.059408	0.086713	0.029943	0.212029	0.117068
a-27-2	1e-05	0.412982	1e-05	1e-05	1e-05	0.207283	1e-05	0.01824	0.361445
cs	0.017741	0.41278	0.069486	1e-05	0.015935	0.054413	0.018362	0.329395	0.081878
a-13-1	0.060408	0.390278	1e-05	0.108016	0.037564	1e-05	1e-05	0.172517	0.231187
a-27-4	0.030426	0.389863	1e-05	1e-05	0.041233	0.20126	0.036248	0.049505	0.251444
a-11-5	0.070753	0.383635	1e-05	0.079181	0.170107	1e-05	0.029869	0.154021	0.112413
a-23-1	0.032265	0.38006	0.003796	1e-05	0.031999	0.318537	0.016854	0.027474	0.189005
a-23-3	0.047441	0.375593	1e-05	0.103655	0.051567	0.003708	1e-05	0.172438	0.245578
c-8-3	0.061194	0.363165	0.002683	1e-05	0.124828	0.126041	1e-05	0.120211	0.201858
a-3-3	0.083402	0.352518	0.002719	1e-05	0.119498	0.119711	0.004148	0.111199	0.206796
c-14-9	0.023817	0.346059	0.005735	1e-05	0.243489	0.045815	1e-05	0.045221	0.289844
a-39-2	0.023398	0.34194	1e-05	1e-05	0.289624	0.055748	1e-05	0.018874	0.270386
a-28-1	0.040607	0.332644	1e-05	0.234133	1e-05	0.088248	1e-05	0.282016	0.022322
c-2-4	0.140579	0.33	0.000204	1e-05	0.131208	0.060038	0.06816	0.099434	0.170366
a-19-6	0.151946	0.32761	1e-05	1e-05	0.111868	0.055513	0.057861	0.117875	0.177306
b-4-1	1e-05	0.324157	1e-05	1e-05	0.046506	0.272143	1e-05	0.040785	0.316369
a-6-6	0.067046	0.323253	0.010166	0.082059	0.00209	0.087403	0.012367	0.264574	0.15104
a-22-3	0.043887	0.310786	0.011207	1e-05	0.242774	0.00491	0.058458	0.210997	0.116972
b-6-3	0.039471	0.303633	0.013594	1e-05	0.280415	1e-05	0.05017	0.204133	0.108563
a-23-2	0.085696	0.206415	0.003465	1e-05	0.187641	0.085531	0.202826	0.111758	0.116658
c-14-10	1e-05	1e-05	0.99992	1e-05	1e-05	1e-05	1e-05	1e-05	1e-05
c-4-3	1e-05	1e-05	0.99992	1e-05	1e-05	1e-05	1e-05	1e-05	1e-05
c-4-5	1e-05	1e-05	0.99992	1e-05	1e-05	1e-05	1e-05	1e-05	1e-05
c-12-3	1e-05	1e-05	0.999918	1e-05	1e-05	1.2e-05	1e-05	1e-05	1e-05
c-12-2	1e-05	0.128365	0.871565	1e-05	1e-05	1e-05	1e-05	1e-05	1e-05
m	1e-05	0.212975	0.661378	1e-05	1e-05	1e-05	1e-05	0.125588	1e-05
c-7-5	1e-05	1e-05	0.515711	1.5e-05	0.484214	1e-05	1e-05	1e-05	1e-05
c-10-3	0.269878	1e-05	0.50277	1e-05	1e-05	1e-05	1e-05	0.227292	1e-05
a-17-5	1e-05	0.051366	1e-05	0.773728	0.044183	1e-05	1e-05	0.091509	0.039174
a-6-2	1e-05	0.235952	1e-05	0.763978	1e-05	1e-05	1e-05	1e-05	1e-05
a-3-1	1e-05	1e-05	1e-05	0.758771	1e-05	1e-05	1e-05	1e-05	0.241159
a-16-5	1e-05	0.260101	1e-05	0.739829	1e-05	1e-05	1e-05	1e-05	1e-05
a-8-6	1e-05	0.065143	1e-05	0.728588	1e-05	1e-05	1e-05	0.206209	1e-05
a-15-2	1e-05	0.285353	1e-05	0.638361	0.011405	1e-05	1e-05	0.064831	1e-05
a-12-2	1e-05	0.061488	1e-05	0.626001	1e-05	0.157343	1e-05	1e-05	0.155119
a-15-3	0.044595	0.35758	0.00498	0.568315	0.006851	1e-05	0.004265	0.013393	1e-05
a-15-5	1e-05	1e-05	1e-05	0.563306	0.094946	1e-05	0.055995	0.118379	0.167334
a-15-4	1e-05	1e-05	1e-05	0.54345	1e-05	0.044102	1e-05	1e-05	0.412388
c-9-8	0.422962	1.3e-05	1e-05	0.531655	1e-05	0.04532	1e-05	1e-05	1e-05
a-5-3	1e-05	1e-05	1e-05	0.530315	0.409794	1e-05	1e-05	0.059831	1e-05
a-17-3	1e-05	0.006891	1e-05	0.517233	1e-05	0.475817	1e-05	1e-05	1e-05
a-27-3	0.335607	0.153162	1e-05	0.511171	1e-05	1e-05	1e-05	1e-05	1e-05
a-9-6	1.3e-05	1e-05	1e-05	0.506674	1e-05	1e-05	0.042372	1e-05	0.450892
a-5-4	0.423508	1.9e-05	1e-05	0.50477	1e-05	0.071653	1e-05	1e-05	1e-05
a-3-2	0.102394	0.305199	1e-05	0.487243	0.071391	1e-05	1e-05	0.033732	1e-05
b-2-8	1e-05	1e-05	1e-05	0.460181	1e-05	0.162474	1e-05	1e-05	0.377286
a-9-5	1e-05	1e-05	1e-05	0.428255	1e-05	0.302342	1e-05	1e-05	0.269343
a-18-4	1e-05	1e-05	1e-05	1e-05	0.99992	1e-05	1e-05	1e-05	1e-05
b-1-1	1e-05	1e-05	1e-05	1e-05	0.99992	1e-05	1e-05	1e-05	1e-05
b-2-2	1e-05	1e-05	1e-05	1e-05	0.99992	1e-05	1e-05	1e-05	1e-05
b-4-9	1e-05	1e-05	1e-05	1e-05	0.99992	1e-05	1e-05	1e-05	1e-05
b-5-6	1e-05	1e-05	1e-05	1e-05	0.99992	1e-05	1e-05	1e-05	1e-05
b-5-9	1e-05	1e-05	1e-05	1e-05	0.99992	1e-05	1e-05	1e-05	1e-05
c-10-1	1e-05	1e-05	1e-05	1e-05	0.99992	1e-05	1e-05	1e-05	1e-05
c-9-1	1e-05	1e-05	1e-05	1e-05	0.99992	1e-05	1e-05	1e-05	1e-05
c-9-4	1e-05	1e-05	1e-05	1e-05	0.99992	1e-05	1e-05	1e-05	1e-05
a-14-6	1e-05	1e-05	1e-05	1e-05	0.999918	1e-05	1e-05	1.2e-05	1e-05
a-28-6	1e-05	1.4e-05	1e-05	1e-05	0.999916	1e-05	1e-05	1e-05	1e-05
b-4-3	1e-05	1.3e-05	1e-05	1e-05	0.999916	1e-05	1.1e-05	1e-05	1e-05
b-3-4	1e-05	1.5e-05	1e-05	1e-05	0.999915	1e-05	1e-05	1e-05	1e-05
b-4-2	0.030628	1e-05	1e-05	1e-05	0.903259	0.025423	0.040639	1e-05	1e-05
a-5-1	0.044396	0.000992	1e-05	1e-05	0.895582	0.025094	0.033896	1e-05	1e-05
a-32-1	0.052237	0.007906	1e-05	1e-05	0.858225	0.026889	0.054702	1e-05	1e-05
a-11-3	1e-05	1e-05	1e-05	0.231758	0.768172	1e-05	1e-05	1e-05	1e-05
c-11-7	1e-05	0.292596	1e-05	1e-05	0.707334	1e-05	1e-05	1e-05	1e-05
b-3-7	1e-05	0.310411	1e-05	1e-05	0.687968	1e-05	1e-05	1e-05	0.001562
a-27-5	1e-05	0.312508	1e-05	1e-05	0.687422	1e-05	1e-05	1e-05	1e-05
c-4-6	1e-05	0.319154	1e-05	1e-05	0.668385	1e-05	1e-05	1e-05	0.012401
a-16-6	1e-05	0.335802	1e-05	1e-05	0.664128	1e-05	1e-05	1e-05	1e-05
b-7-7	0.032634	0.086025	0.000936	1e-05	0.633379	1e-05	0.023673	0.129384	0.093949
a-32-4	1e-05	0.26421	1e-05	1e-05	0.605189	1e-05	0.007837	0.103741	0.018983
c-9-6	0.039377	0.148638	1e-05	1e-05	0.592901	1e-05	0.014285	0.125548	0.07922
c-6-7	0.048733	0.146496	1e-05	1e-05	0.566632	1e-05	0.019374	0.127484	0.091251
c-8-9	0.046272	0.133023	1e-05	1e-05	0.547688	0.068794	0.024005	0.11838	0.061817
c-2-1	0.120181	1e-05	1e-05	1e-05	0.461	1e-05	0.310867	0.107902	1e-05
c-13-7	1e-05	0.263395	1e-05	1e-05	0.442256	1e-05	1e-05	0.067432	0.226866
c-4-1	0.021529	0.171316	1e-05	1e-05	0.417737	1e-05	0.124215	0.134051	0.131122
b-6-1	0.001978	0.156178	0.004331	1e-05	0.416217	1e-05	0.090508	0.181244	0.149525
c-14-11	1e-05	0.196009	1e-05	1e-05	0.410187	1e-05	0.029803	0.139979	0.223982
c-13-3	0.001294	0.113383	1e-05	1e-05	0.405473	1e-05	1e-05	0.314213	0.165597
c-13-10	1e-05	0.229214	1e-05	1e-05	0.393153	1e-05	0.034491	0.117766	0.225336
c-6-5	1e-05	0.108324	0.003625	1e-05	0.32602	0.063519	0.018843	0.16173	0.317919
a-22-6	0.067091	0.207179	1e-05	1e-05	0.319482	0.023362	0.054877	0.125504	0.202484
c-3-3	0.016074	0.186791	0.008314	1e-05	0.307736	0.024215	0.176947	0.10298	0.176933
a-23-5	0.017467	0.25082	1e-05	1e-05	0.300143	1e-05	0.073135	0.075781	0.282625
c-13-6	0.01954	0.242519	1e-05	1e-05	0.259776	0.128971	1e-05	0.091852	0.257311
a-1-4	0.066326	0.242425	0.00343	1e-05	0.247221	0.042942	0.187472	0.06675	0.143424
a-16-1	1e-05	1e-05	1e-05	1e-05	1e-05	0.99992	1e-05	1e-05	1e-05
a-18-1	1e-05	1e-05	1e-05	1e-05	1e-05	0.99992	1e-05	1e-05	1e-05
a-2-2*	1e-05	1e-05	1e-05	1e-05	1e-05	0.99992	1e-05	1e-05	1e-05
b-4-7	1e-05	1e-05	1e-05	1e-05	1e-05	0.99992	1e-05	1e-05	1e-05
b-1-5	0.024979	1e-05	1.1e-05	1e-05	1e-05	0.97495	1e-05	1e-05	1e-05
a-4-1	0.066621	1e-05	1e-05	1e-05	1e-05	0.933309	1e-05	1e-05	1e-05
c-9-9	0.083851	1e-05	1e-05	1e-05	1e-05	0.916079	1e-05	1e-05	1e-05
a-30-6	0.077604	0.045866	1e-05	1e-05	0.015021	0.837691	0.00718	0.016608	1e-05
a-17-6	1e-05	1e-05	1e-05	0.1628	1e-05	0.83713	1e-05	1e-05	1e-05
a-2-6	1.5e-05	1e-05	1.1e-05	0.183264	1e-05	0.816654	1e-05	1.7e-05	1e-05
a-25-3	0.091482	0.065876	1e-05	1e-05	0.007662	0.811876	0.006881	0.016193	1e-05
a-4-5	0.020575	0.255834	1e-05	1e-05	0.056021	0.643275	1e-05	1e-05	0.024255
a-18-5	0.061879	0.02153	1e-05	1e-05	0.277522	0.622902	0.016127	1e-05	1e-05
a-4-6	0.067955	0.133471	1e-05	1e-05	0.083042	0.597256	0.019813	1e-05	0.098433
b-8-3	1e-05	1e-05	1e-05	1e-05	1e-05	0.589646	1e-05	1e-05	0.410284
a-11-1	1e-05	1e-05	1e-05	1e-05	1e-05	0.583916	1e-05	1e-05	0.416014
a-21-3	0.026116	0.415322	1e-05	1e-05	1e-05	0.558501	1e-05	1e-05	1e-05
c-6-6	0.033571	0.408156	1e-05	1e-05	1e-05	0.558213	1e-05	1e-05	1e-05
a-5-6	0.027234	0.424511	2e-05	1e-05	1e-05	0.548186	1e-05	1e-05	1e-05
a-17-2	1e-05	1e-05	1e-05	1e-05	1e-05	0.539733	1e-05	1e-05	0.460197
c-6-4	1e-05	0.404705	1e-05	1e-05	1e-05	0.463493	1e-05	1e-05	0.131742
a-27-6	1e-05	0.400784	1e-05	1e-05	1e-05	0.418735	1e-05	1e-05	0.180421
a-25-5	1e-05	1e-05	1e-05	1e-05	1e-05	1e-05	0.99992	1e-05	1e-05
c-5-5	1e-05	1e-05	1e-05	1e-05	1e-05	1e-05	0.99992	1e-05	1e-05
c-9-5	1e-05	1e-05	1e-05	1e-05	1e-05	1e-05	0.999918	1.2e-05	1e-05
a-14-2	1e-05	1.1e-05	1.3e-05	1e-05	1e-05	1e-05	0.999916	1e-05	1e-05
b-1-8	1e-05	1.6e-05	1e-05	1e-05	1e-05	1e-05	0.999914	1e-05	1e-05
c-5-6	1e-05	1.6e-05	1e-05	1e-05	1e-05	1e-05	0.999914	1e-05	1e-05
a-21-2	1.1e-05	1e-05	1e-05	1e-05	1e-05	1.8e-05	0.999911	1e-05	1e-05
a-31-5	1.5e-05	1.9e-05	1.1e-05	1e-05	1e-05	1e-05	0.999905	1e-05	1e-05
a-20-2	1e-05	1e-05	1.5e-05	1.4e-05	1.2e-05	1.7e-05	0.999903	1e-05	1e-05
b-6-9	0.004158	1e-05	1e-05	1e-05	1e-05	1e-05	0.995772	1e-05	1e-05
a-9-3	1e-05	1e-05	1e-05	0.134376	1e-05	1e-05	0.865554	1e-05	1e-05
a-31-6	0.035536	0.237733	1e-05	1e-05	0.069022	1e-05	0.645543	0.010157	0.00198
b-2-7	1e-05	1e-05	1e-05	1e-05	1e-05	1e-05	0.581904	1e-05	0.418026
b-3-8	1e-05	1e-05	1e-05	1e-05	1e-05	1e-05	0.572216	1e-05	0.427714
a-8-2	1.6e-05	0.039035	0.005498	1e-05	0.247177	0.023886	0.564469	0.028377	0.091531
b-2-5	1e-05	0.383866	1e-05	1e-05	1e-05	0.054638	0.559144	1e-05	0.002302
c-3-9	1e-05	1e-05	1e-05	1e-05	1e-05	1e-05	0.555731	1e-05	0.444199
c-5-7	1e-05	0.37098	1e-05	1e-05	1e-05	0.07504	0.553921	1e-05	1e-05
b-3-5	1e-05	1e-05	1e-05	1e-05	1.2e-05	1e-05	0.547426	1e-05	0.452502
a-34-4	1e-05	1e-05	1e-05	1e-05	1e-05	1e-05	0.54546	1e-05	0.45447
b-1-3	1e-05	1e-05	1e-05	1e-05	1e-05	1e-05	0.545221	1e-05	0.454709
c-7-2	1e-05	1e-05	1e-05	1e-05	1e-05	1e-05	0.540879	1e-05	0.459051
a-23-6	1.6e-05	1e-05	1e-05	1e-05	1e-05	1e-05	0.529204	1e-05	0.47072
b-1-4	0.044597	1e-05	1e-05	1e-05	1e-05	1e-05	0.517742	0.437602	1e-05
a-40-1	0.238452	1e-05	1e-05	1e-05	1.3e-05	1e-05	0.514363	0.247122	1e-05
b-7-2	1e-05	1e-05	1e-05	1e-05	1e-05	1e-05	0.512925	0.487005	1e-05
a-2-1	1e-05	0.4948	1e-05	1e-05	1e-05	1e-05	0.50513	1e-05	1e-05
a-11-4	0.017556	0.358495	1e-05	1e-05	1e-05	0.017455	0.473792	1e-05	0.132662
c-4-4	0.086632	0.069239	1e-05	1e-05	0.241723	1e-05	0.356113	0.165549	0.080715
a-31-4	0.090977	0.107892	0.00339	1e-05	0.216476	1e-05	0.343148	0.163422	0.074674
a-13-5	1e-05	1e-05	1e-05	1e-05	1e-05	1e-05	1e-05	0.99992	1e-05
a-14-3	1e-05	1e-05	1e-05	1e-05	1e-05	1e-05	1e-05	0.99992	1e-05
a-3-5	1e-05	1e-05	1e-05	1e-05	1e-05	1e-05	1e-05	0.99992	1e-05
a-8-1	1e-05	1e-05	1e-05	1e-05	1e-05	1e-05	1e-05	0.99992	1e-05
b-5-8	1e-05	1e-05	1e-05	1e-05	1e-05	1e-05	1e-05	0.99992	1e-05
b-7-5	1e-05	1e-05	1e-05	1e-05	1e-05	1e-05	1e-05	0.99992	1e-05
c-3-6	1e-05	1e-05	1e-05	1e-05	1e-05	1e-05	1e-05	0.99992	1e-05
a-19-5	1e-05	0.039127	1e-05	1e-05	1e-05	1e-05	1e-05	0.960803	1e-05
b-6-7	0.021001	1e-05	1e-05	1e-05	1e-05	1e-05	1e-05	0.949143	0.029796
a-11-6	1e-05	0.036031	1e-05	1e-05	1e-05	0.036639	1e-05	0.92727	1e-05
b-5-4	0.113447	1e-05	1e-05	1e-05	1e-05	1e-05	1e-05	0.886483	1e-05
c-7-9	1e-05	0.057549	1e-05	1e-05	1e-05	0.05325	1e-05	0.869353	0.019798
c	0.149492	1e-05	1e-05	1e-05	1e-05	1e-05	1e-05	0.850438	1e-05
a-15-1	0.01035	0.189903	0.018145	1e-05	0.027892	0.051309	0.02597	0.660846	0.015576
c-11-5	1e-05	0.073345	1e-05	1e-05	0.048206	0.045768	1e-05	0.61494	0.217701
b-7-3	0.135546	1e-05	1e-05	1e-05	1e-05	1e-05	0.203665	0.608605	0.052134
a-19-3	0.024263	0.196621	0.032586	1e-05	0.034156	0.059153	0.024589	0.594914	0.033707
a-36-2	1e-05	0.31561	0.055576	1e-05	0.01836	1e-05	0.031876	0.578538	1e-05
a-24-6	1e-05	1e-05	1e-05	0.423799	1e-05	1e-05	1e-05	0.576131	1e-05
a-16-4	1e-05	1e-05	0.02026	0.40425	1e-05	1e-05	1e-05	0.575431	1e-05
b-8-1	0.103062	1e-05	1e-05	1e-05	0.090669	1e-05	0.050274	0.569304	0.186651
b-6-2	0.465835	0.01637	1e-05	1e-05	1e-05	1e-05	1e-05	0.517735	1e-05
b-8-2	1e-05	1e-05	1e-05	1e-05	0.002865	1e-05	0.455315	0.513771	0.027999
b-7-4	1e-05	0.204731	1e-05	1e-05	0.082075	0.040471	0.199	0.473683	1e-05
a-33-2	0.027422	0.228472	0.03243	1e-05	0.07434	0.043853	0.019195	0.470641	0.103637
a-13-3	1e-05	0.01993	1e-05	1e-05	0.250587	0.002403	0.04025	0.451017	0.235783
c-10-5	0.083326	0.167951	1e-05	1e-05	0.064964	1e-05	0.269177	0.414542	1e-05
b-7-1	0.08769	0.345589	0.044441	1e-05	0.018159	0.011548	0.051966	0.400026	0.040571
a-25-1	0.042506	0.223394	0.021055	1e-05	0.1298	0.018632	0.049429	0.391215	0.12396
c-11-1	0.038268	0.169943	1e-05	1e-05	0.178828	0.049658	0.035695	0.384338	0.143251
b-5-1	0.189631	0.160658	1e-05	1e-05	0.087857	0.062578	0.048189	0.347525	0.103541
a-19-4	0.034603	0.116541	1e-05	1e-05	0.260904	0.005581	0.077005	0.300991	0.204356
b-7-8	0.073071	0.160717	0.001793	1e-05	0.21634	0.046089	0.207741	0.294228	1e-05
c-14-6	1e-05	0.227161	0.26113	1e-05	0.026123	0.043167	1e-05	0.285426	0.156964
a-17-1	1e-05	1e-05	1e-05	1e-05	1e-05	1e-05	1e-05	1e-05	0.99992
a-27-1	1e-05	1e-05	1e-05	1e-05	1e-05	1e-05	1e-05	1e-05	0.99992
a-39-3	1e-05	1e-05	1e-05	1e-05	1e-05	1e-05	1e-05	1e-05	0.99992
a-7-2	1e-05	1e-05	1e-05	1e-05	1e-05	1e-05	1e-05	1e-05	0.99992
a-12-1	1e-05	0.006328	1e-05	1e-05	1e-05	1e-05	1e-05	1e-05	0.993602
a-28-5	1e-05	1e-05	1e-05	1e-05	1e-05	0.01558	0.011964	1e-05	0.972396
a-20-6	0.007536	1e-05	1e-05	1e-05	1e-05	0.020471	0.011067	1e-05	0.960876
c-2-6	0.008337	0.064864	1e-05	1e-05	1e-05	1e-05	1e-05	1e-05	0.926739
a-16-2	0.014688	0.123536	1e-05	1e-05	1e-05	1e-05	1e-05	1e-05	0.861715
a-36-1	1e-05	0.038547	1e-05	1e-05	0.055556	1e-05	0.006676	0.069162	0.830019
a-8-3	1e-05	1e-05	1e-05	1e-05	0.18119	1e-05	1e-05	1e-05	0.81874
c-14-13	1e-05	1e-05	1e-05	1e-05	0.188075	1e-05	1e-05	1e-05	0.811855
b-1-9	0.015259	0.074186	1e-05	1e-05	0.019479	1e-05	0.018727	0.069336	0.802983
c-14-12	1e-05	1e-05	1e-05	1e-05	0.201632	1e-05	1e-05	1e-05	0.798298
a-20-4	0.014289	1e-05	1e-05	1e-05	0.218003	1e-05	1e-05	1e-05	0.767649
a-29-5	0.057879	0.026062	1e-05	1e-05	0.002956	0.097987	0.061181	0.004102	0.749814
a-22-2	1e-05	1e-05	1e-05	0.307825	1e-05	1e-05	1e-05	1e-05	0.692104
a-17-4	1e-05	1e-05	1e-05	0.310583	1e-05	1e-05	1e-05	1e-05	0.689347
a-21-6	0.017511	1e-05	1.9e-05	1e-05	0.122311	1e-05	0.019981	0.207915	0.632233
a-26-5	1e-05	0.059713	0.009927	1e-05	0.086595	1e-05	0.036816	0.185721	0.621199
a-31-3	1e-05	1e-05	1e-05	1e-05	1e-05	0.38043	1e-05	1e-05	0.6195
c-13-12	1e-05	0.083718	0.003581	1e-05	0.136897	0.059811	1e-05	0.100977	0.614987
a-33-3	1e-05	0.065713	1e-05	1e-05	0.071278	0.180554	1e-05	0.07098	0.611435
c-13-8	1e-05	0.302	0.003581	1e-05	0.020866	1e-05	1e-05	0.063715	0.609798
a-30-3	0.294105	0.029523	1e-05	1e-05	0.01881	0.01233	1e-05	0.055543	0.58966
a-8-5	1e-05	1e-05	1e-05	0.307693	0.102754	1e-05	1e-05	1e-05	0.589493
c-8-8	0.056541	0.306788	1e-05	1e-05	0.002688	1e-05	0.039057	0.010337	0.584559
a-26-3	1e-05	0.101797	0.016528	1e-05	0.077887	1e-05	0.040222	0.183041	0.580495
a-32-5	0.294363	1e-05	1e-05	1e-05	0.028158	0.01512	0.001454	0.081412	0.579463
c-13-14	1e-05	0.100703	1e-05	1e-05	0.064888	0.177755	1e-05	0.078344	0.57827
c-13-9	1e-05	0.377131	1e-05	1e-05	1e-05	1e-05	1e-05	0.050865	0.571945
b-3-2	0.032524	0.095892	0.007523	1e-05	0.270354	0.017402	1e-05	0.009025	0.567259
a-21-1	1e-05	0.127008	0.02139	1e-05	0.076826	1e-05	0.041087	0.178254	0.555405
a-34-3	0.034388	0.105147	0.005927	1e-05	0.050849	0.235742	0.004903	0.023031	0.540003
c-12-6	1e-05	0.154486	1e-05	1e-05	0.22133	0.00761	1e-05	0.089455	0.527079
a-29-3	1e-05	0.031464	1e-05	1e-05	1e-05	0.430191	0.02115	0.001469	0.515686
a-33-5	0.002214	0.160967	0.002497	1e-05	0.209927	0.022661	1e-05	0.086974	0.514741
a-22-5	0.036698	0.228077	0.004961	1e-05	0.097749	0.033858	0.039352	0.045422	0.513874
c-12-1	1e-05	0.151007	0.006438	1e-05	0.230075	0.011333	1e-05	0.095013	0.506104
a-10-3	0.041133	0.452741	1e-05	1e-05	1e-05	1e-05	1e-05	1e-05	0.506066
a-33-6	0.056877	0.129667	0.003404	1e-05	0.145168	0.10522	1e-05	0.05539	0.504254
a-38-5	1e-05	0.153137	0.008595	1e-05	0.093128	0.188632	0.010843	0.055399	0.490247
c-13-13	0.008696	0.138786	1e-05	1e-05	0.269037	1e-05	1e-05	0.098926	0.484516
b-1-2	0.095113	0.305145	1e-05	1e-05	0.023104	1e-05	0.059052	0.033168	0.484388
a-26-4	0.014343	0.102982	1e-05	1e-05	0.24696	1e-05	1e-05	0.15293	0.482746
c-14-14	0.00212	0.136159	0.002921	1e-05	0.077241	0.189035	0.005837	0.105541	0.481135
a-35-1	0.063513	0.448381	1e-05	1e-05	1e-05	0.009913	1e-05	1e-05	0.478144
a-34-2	0.008696	0.123578	0.002157	1e-05	0.291184	1e-05	1e-05	0.096423	0.477932
a-30-4	1e-05	0.434724	1e-05	1e-05	0.053944	1e-05	1e-05	0.039943	0.471339
a-26-2	0.047878	0.124902	0.011512	1e-05	0.239275	0.01316	1e-05	0.09879	0.464463
a-24-5	0.04744	0.402864	1e-05	1e-05	0.076103	1e-05	0.0011	0.00888	0.463583
a-32-3	0.049267	0.053029	0.005395	1e-05	0.271849	1e-05	1e-05	0.170239	0.450191
a-35-5	0.041172	0.162018	0.002298	1e-05	0.131222	0.170279	1e-05	0.04838	0.444611
a-12-5	0.003435	1e-05	1e-05	1e-05	0.266804	1e-05	0.069708	0.215655	0.444359
a-30-5	1e-05	0.098803	1e-05	1e-05	0.272614	1e-05	0.023002	0.16229	0.443251
a-12-4	0.012156	1e-05	1e-05	1e-05	0.268696	1e-05	0.071119	0.206279	0.44171
c-14-3	1e-05	0.085746	0.002462	1e-05	0.231501	0.11322	1e-05	0.125737	0.441304
c-10-8	0.020457	0.055582	1e-05	1e-05	0.051194	0.138446	0.232559	0.06762	0.434123
a-34-1	0.043736	0.406342	0.001084	1e-05	1e-05	0.082477	0.00151	0.031078	0.433753
c-14-5	0.026322	0.358365	0.00519	1e-05	0.04722	0.119071	1e-05	0.01473	0.429082
a-33-4	0.01486	0.194307	1e-05	1e-05	0.167313	0.062511	0.015393	0.120443	0.425153
a-3-6	0.01243	0.269816	0.004696	1e-05	0.108263	0.044007	1e-05	0.136932	0.423837
c-10-7	0.007812	1e-05	0.381678	1e-05	0.020305	0.170935	1e-05	1e-05	0.41923
a-29-6	0.016937	0.09934	1e-05	1e-05	0.065989	0.284631	0.014315	0.1085	0.410269
a-38-3	0.021057	0.252039	0.003002	1e-05	0.118197	0.147306	1e-05	0.049417	0.408962
a-28-3	1e-05	0.116638	0.011695	1e-05	0.14006	0.091018	0.062682	0.173945	0.403942
a-28-2	0.003204	0.171925	0.006963	1e-05	0.229665	1e-05	0.033549	0.15107	0.403606
c-5-9	1e-05	0.098365	0.006945	1e-05	0.137544	0.104362	0.059484	0.190192	0.403089
a-32-6	0.020001	0.37256	1e-05	0.0863	0.076471	1e-05	1e-05	0.049476	0.395161
c-14-4	0.062873	0.321942	1e-05	1e-05	0.06386	0.09315	1e-05	0.073564	0.384581
a-22-4	0.020572	0.208057	0.010743	1e-05	0.1463	0.080146	0.078939	0.071554	0.383679
a-19-2	0.050168	0.273551	0.007875	1e-05	0.125442	0.048643	0.001942	0.109738	0.382631
c-13-4	1e-05	0.302268	0.002581	1e-05	0.273967	0.017914	1e-05	0.027793	0.375447
b-2-4	0.047377	0.049448	1e-05	1e-05	0.305831	1e-05	0.018499	0.206359	0.372456
a-29-4	0.026226	0.194918	1e-05	1e-05	0.295784	0.023923	1e-05	0.10106	0.358059
b-3-1	0.052349	0.033608	0.002272	1e-05	0.32917	1e-05	0.020117	0.20522	0.357243
b-1-7	0.052807	0.178946	0.020127	1e-05	0.155685	0.067606	0.040782	0.135132	0.348905
a-36-3	0.073005	0.218495	0.017215	1e-05	0.19968	0.056545	0.010931	0.102006	0.322113
c-12-4	0.016591	0.269747	0.012361	1e-05	0.070696	0.149817	1e-05	0.159415	0.321353
c-6-3	1e-05	0.130347	0.008868	1e-05	0.271437	0.002201	0.054095	0.224749	0.308282

## Sheet: Supp. Table S6
Table S6. ﻿List of divergent SNP loci based on pairwise comparisons between populations identified by ADMIXTURE.
Populations	Marker	Chromosome	Position	Fst>0.5	Gene ID	Annotation	Description
K1 vs K3	S1_1548196	1	1548196	0.6	VIT_201s0011g01730.v2.1:gene;VIT_201s0011g01730.1.v2.1.CDS.3:CDS		phloem protein 2-A9
K1 vs K3	S1_1800503	1	1800503	0.926275	VIT_201s0011g02120.v2.1:gene		Tudor/PWWP/MBT domain-containing protein
K1 vs K3	S1_3004187	1	3004187	0.926275
K1 vs K3	S1_3079142	1	3079142	0.926275	VIT_201s0011g03400.v2.1:gene;VIT_201s0011g03400.1.v2.1.CDS.3:CDS	GO:0016020;GO:0006810;GO:0005215	Major facilitator superfamily protein
K1 vs K3	S1_3142598	1	3142598	0.848745	VIT_201s0011g03460.v2.1:gene;VIT_201s0011g03460.1.v2.1.CDS.4:CDS		conserved peptide upstream open reading frame 53
K1 vs K3	S1_10180188	1	10180188	0.926275
K1 vs K3	S1_10396406	1	10396406	0.926275
K1 vs K3	S1_10728162	1	10728162	0.926275	VIT_201s0026g01610.v2.1:gene
K1 vs K3	S1_10841588	1	10841588	0.926275	VIT_201s0026g01660.v2.1:gene;VIT_201s0026g01660.1.v2.1.CDS.13:CDS	GO:0043169;GO:0005975;GO:0003824;GO:0005509;GO:0004556;GO:0003824	alpha-amylase-like 3
K1 vs K3	S1_13151852	1	13151852	0.75
K1 vs K3	S1_15796488	1	15796488	0.926275	VIT_201s0010g00680.v2.1:gene	GO:0051082;GO:0006950;GO:0006457;GO:0005524	Chaperone protein htpG family protein
K1 vs K3	S1_16391660	1	16391660	0.926275
K1 vs K3	S1_17966259	1	17966259	0.6	VIT_201s0010g01650.v2.1:gene;VIT_201s0010g01650.1.v2.1.CDS.1:CDS	GO:0055114;GO:0016491	gibberellin 2-oxidase 8
K1 vs K3	S1_18633481	1	18633481	0.926275	VIT_201s0010g01970.v2.1:gene	GO:0055114;GO:0020037;GO:0006979;GO:0004601	Peroxidase superfamily protein
K1 vs K3	S1_19978028	1	19978028	0.668194	VIT_201s0010g02920.v2.1:gene	GO:0005524;GO:0003676;GO:0004386	R helicase family protein
K1 vs K3	S1_19978029	1	19978029	0.668194	VIT_201s0010g02920.v2.1:gene	GO:0005524;GO:0003676;GO:0004386	R helicase family protein
K1 vs K3	S1_19978043	1	19978043	0.668194	VIT_201s0010g02920.v2.1:gene	GO:0005524;GO:0003676;GO:0004386	R helicase family protein
K1 vs K3	S1_19978047	1	19978047	0.668194	VIT_201s0010g02920.v2.1:gene	GO:0005524;GO:0003676;GO:0004386	R helicase family protein
K1 vs K3	S1_19978049	1	19978049	0.668194	VIT_201s0010g02920.v2.1:gene	GO:0005524;GO:0003676;GO:0004386	R helicase family protein
K1 vs K3	S1_20544467	1	20544467	0.750919	VIT_201s0010g03260.1.v2.1.CDS.1:CDS	GO:0030170;GO:0008483	alanine:glyoxylate aminotransferase 2
K1 vs K3	S1_20942596	1	20942596	0.684107	VIT_201s0010g03600.v2.1:gene;VIT_201s0010g03600.1.v2.1.CDS.3:CDS		Rubber elongation factor protein (REF)
K1 vs K3	S1_21203661	1	21203661	0.6	VIT_201s0010g03810.v2.1:gene;VIT_201s0010g03810.1.v2.1.CDS.11:CDS	GO:0005515;GO:0005634;GO:0003677	Calmodulin-binding transcription activator protein with CG-1 and Ankyrin domains
K1 vs K3	S1_21203832	1	21203832	0.6	VIT_201s0010g03810.v2.1:gene;VIT_201s0010g03810.1.v2.1.CDS.11:CDS	GO:0005515;GO:0005634;GO:0003677	Calmodulin-binding transcription activator protein with CG-1 and Ankyrin domains
K1 vs K3	S2_906037	2	906037	0.6	VIT_202s0025g00950.v2.1:gene;VIT_202s0025g00950.1.v2.1.CDS.4:CDS	GO:0055085;GO:0042626;GO:0016021;GO:0006810;GO:0005524;GO:0016887	multidrug resistance-associated protein 14
K1 vs K3	S2_5125764	2	5125764	0.848745	VIT_202s0154g00290.1.v2.1.CDS.1:CDS		Bifunctiol inhibitor/lipid-transfer protein/seed storage 2S albumin superfamily protein
K1 vs K3	S2_5154479	2	5154479	0.516616	VIT_202s0154g00330.v2.1:gene
K1 vs K3	S2_5222414	2	5222414	0.6	VIT_202s0154g00410.1.v2.1.CDS.1:CDS
K1 vs K3	S2_5277278	2	5277278	0.926275	VIT_202s0154g00520.v2.1:gene;VIT_202s0154g00520.1.v2.1.CDS.1:CDS	GO:0006508;GO:0004190	Eukaryotic aspartyl protease family protein
K1 vs K3	S2_8436632	2	8436632	0.566448
K1 vs K3	S2_17342743	2	17342743	0.848745	VIT_202s0087g00170.v2.1:gene	GO:0006468;GO:0005524;GO:0004672	Leucine-rich repeat protein kise family protein
K1 vs K3	S2_17904066	2	17904066	0.6
K1 vs K3	S2_17904078	2	17904078	0.6
K1 vs K3	S2_17904080	2	17904080	0.6
K1 vs K3	S2_17904087	2	17904087	0.6
K1 vs K3	S2_17904116	2	17904116	0.6
K1 vs K3	S2_18750288	2	18750288	0.926275	VIT_202s0087g01010.v2.1:gene;VIT_202s0087g01010.1.v2.1.CDS.3:CDS	GO:0006468;GO:0004672	kises protein kises
K1 vs K3	S2_18751000	2	18751000	0.926275	VIT_202s0087g01010.v2.1:gene;VIT_202s0087g01010.1.v2.1.CDS.3:CDS	GO:0006468;GO:0004672	kises protein kises
K1 vs K3	S3_990949	3	990949	0.848745
K1 vs K3	S3_2124486	3	2124486	0.6
K1 vs K3	S3_2541762	3	2541762	0.848745
K1 vs K3	S3_2876578	3	2876578	0.6	VIT_203s0038g03940.1.v2.1.CDS.4:CDS;VIT_203s0038g03940.v2.1:gene	GO:0055085;GO:0016021;GO:0022857;GO:0055085;GO:0022857;GO:0016021	tonoplast monosaccharide transporter2
K1 vs K3	S3_2962085	3	2962085	0.6	VIT_203s0038g04090.v2.1:gene;VIT_203s0038g04090.1.v2.1.CDS.10:CDS	GO:0032012;GO:0005086	SEC7-like guanine nucleotide exchange family protein
K1 vs K3	S3_3211064	3	3211064	0.6	VIT_203s0038g04420.v2.1:gene		DJ heat shock N-termil domain-containing protein
K1 vs K3	S3_3794830	3	3794830	0.926275	VIT_203s0063g00180.1.v2.1.CDS.1:CDS	GO:0016567;GO:0004842	plant U-box 26
K1 vs K3	S3_3834739	3	3834739	0.6	VIT_203s0063g00220.1.v2.1.CDS.1:CDS	GO:0006508;GO:0004252	Subtilase family protein
K1 vs K3	S3_5506855	3	5506855	0.926275	VIT_203s0063g02260.v2.1:gene;VIT_203s0063g02260.3.v2.1.CDS.14:CDS;VIT_203s0063g02260.1.v2.1.CDS.14:CDS	GO:0016773;GO:0048015;GO:0046854;GO:0048015;GO:0046854	Phosphatidylinositol 3- and 4-kise family protein
K1 vs K3	S3_5519040	3	5519040	0.926275	VIT_203s0063g02260.v2.1:gene	GO:0016773;GO:0048015;GO:0046854;GO:0048015;GO:0046854	Phosphatidylinositol 3- and 4-kise family protein
K1 vs K3	S3_6406887	3	6406887	0.848745	VIT_203s0091g00160.1.v2.1.CDS.1:CDS		Plant basic secretory protein (BSP) family protein
K1 vs K3	S3_6642990	3	6642990	0.6	VIT_203s0091g00320.v2.1:gene		R-binding KH domain-containing protein
K1 vs K3	S3_7176792	3	7176792	0.848745
K1 vs K3	S3_8283592	3	8283592	0.926275	VIT_203s0088g00280.v2.1:gene;VIT_203s0088g00280.1.v2.1.CDS.6:CDS	GO:0008168;GO:0006364	methyltransferases
K1 vs K3	S3_11235733	3	11235733	0.6	VIT_203s0097g00670.v2.1:gene	GO:0006887;GO:0000145	SEC6
K1 vs K3	S3_11235734	3	11235734	0.6	VIT_203s0097g00670.v2.1:gene	GO:0006887;GO:0000145	SEC6
K1 vs K3	S3_11235739	3	11235739	0.6	VIT_203s0097g00670.v2.1:gene	GO:0006887;GO:0000145	SEC6
K1 vs K3	S3_13048325	3	13048325	0.6
K1 vs K3	S3_13048361	3	13048361	0.926275
K1 vs K3	S3_13942993	3	13942993	0.603356
K1 vs K3	S3_14872578	3	14872578	0.6
K1 vs K3	S4_912552	4	912552	0.6	VIT_204s0008g01080.v2.1:gene;VIT_204s0008g01080.1.v2.1.CDS.2:CDS	GO:0005515	IQ-domain 6
K1 vs K3	S4_2110797	4	2110797	0.926275	VIT_204s0008g02560.v2.1:gene		Protein kise superfamily protein
K1 vs K3	S4_2110920	4	2110920	0.926275	VIT_204s0008g02560.v2.1:gene;VIT_204s0008g02560.1.v2.1.CDS.4:CDS		Protein kise superfamily protein
K1 vs K3	S4_2112469	4	2112469	0.6	VIT_204s0008g02560.v2.1:gene;VIT_204s0008g02560.1.v2.1.CDS.1:CDS		Protein kise superfamily protein
K1 vs K3	S4_8481834	4	8481834	0.919039
K1 vs K3	S4_9222355	4	9222355	0.926275
K1 vs K3	S4_18933949	4	18933949	0.926275	VIT_204s0023g02370.v2.1:gene;VIT_204s0023g02370.1.v2.1.CDS.2:CDS	GO:0005524	P-loop containing nucleoside triphosphate hydrolases superfamily protein
K1 vs K3	S4_18933981	4	18933981	0.6	VIT_204s0023g02370.v2.1:gene;VIT_204s0023g02370.1.v2.1.CDS.2:CDS	GO:0005524	P-loop containing nucleoside triphosphate hydrolases superfamily protein
K1 vs K3	S4_22286525	4	22286525	0.926275	VIT_204s0044g00990.v2.1:gene;VIT_204s0044g00990.3.v2.1.CDS.1:CDS;VIT_204s0044g00990.1.v2.1.CDS.3:CDS;VIT_204s0044g00990.2.v2.1.CDS.1:CDS	GO:0016757	plant glycogenin-like starch initiation protein 1
K1 vs K3	S4_22732966	4	22732966	0.848745
K1 vs K3	S4_22829513	4	22829513	0.640311
K1 vs K3	S4_22842947	4	22842947	0.892761
K1 vs K3	S4_22842968	4	22842968	0.640311
K1 vs K3	S5_7646166	5	7646166	0.6
K1 vs K3	S5_17561942	5	17561942	0.812207
K1 vs K3	S5_17561944	5	17561944	0.812207
K1 vs K3	S5_21402721	5	21402721	0.516616	VIT_205s0165g00010.v2.1:gene;VIT_205s0165g00010.1.v2.1.CDS.2:CDS		Ankyrin repeat family protein
K1 vs K3	S5_21800672	5	21800672	0.574074	VIT_205s0165g00290.1.v2.1.CDS.1:CDS;VIT_205s0165g00290.v2.1:gene		Ankyrin repeat family protein
K1 vs K3	S5_22367538	5	22367538	0.6	VIT_205s0102g00390.v2.1:gene	GO:0006355	Far-red impaired responsive (FAR1) family protein
K1 vs K3	S5_22367560	5	22367560	0.6	VIT_205s0102g00390.v2.1:gene	GO:0006355	Far-red impaired responsive (FAR1) family protein
K1 vs K3	S5_22442171	5	22442171	0.6	VIT_205s0102g00500.v2.1:gene	GO:0003676	R-binding (RRM/RBD/RNP motifs) family protein
K1 vs K3	S5_23046904	5	23046904	0.583333	VIT_205s0102g01030.1.v2.1.CDS.1:CDS	GO:0043531	NB-ARC domain-containing disease resistance protein
K1 vs K3	S5_24920622	5	24920622	0.6	VIT_205s0094g01630.1.v2.1.CDS.1:CDS;VIT_205s0094g01630.v2.1:gene	GO:0016787	apyrase 2
K1 vs K3	S5_24920629	5	24920629	0.6	VIT_205s0094g01630.1.v2.1.CDS.1:CDS;VIT_205s0094g01630.v2.1:gene	GO:0016787	apyrase 2
K1 vs K3	S6_1564731	6	1564731	0.926275	VIT_206s0004g01310.1.v2.1.CDS.1:CDS;VIT_206s0004g01310.v2.1:gene	GO:0016491;GO:0008152	D(P)-binding Rossmann-fold superfamily protein
K1 vs K3	S6_1586609	6	1586609	0.6	VIT_206s0004g01340.v2.1:gene		alpha/beta-Hydrolases superfamily protein
K1 vs K3	S6_1586743	6	1586743	0.6	VIT_206s0004g01340.v2.1:gene		alpha/beta-Hydrolases superfamily protein
K1 vs K3	S6_1648913	6	1648913	0.6	VIT_206s0004g01390.1.v2.1.CDS.1:CDS	GO:0006468;GO:0005524;GO:0004672	receptor-like protein kise 1
K1 vs K3	S6_1650348	6	1650348	0.6	VIT_206s0004g01390.1.v2.1.CDS.1:CDS	GO:0006468;GO:0005524;GO:0004672	receptor-like protein kise 1
K1 vs K3	S6_6491812	6	6491812	0.926275	VIT_206s0004g05690.1.v2.1.CDS.1:CDS		glutathione S-transferase TAU 8
K1 vs K3	S6_8129979	6	8129979	0.926275	VIT_206s0004g07350.1.v2.1.CDS.1:CDS;VIT_206s0004g07350.v2.1:gene		Mitochondrial substrate carrier family protein
K1 vs K3	S6_15425493	6	15425493	0.926275	VIT_206s0009g02640.v2.1:gene	GO:0003824	Aldolase superfamily protein
K1 vs K3	S6_17910936	6	17910936	0.6	VIT_206s0061g00450.v2.1:gene;VIT_206s0061g00450.1.v2.1.CDS.1:CDS	GO:0008152;GO:0003824	AMP-dependent synthetase and ligase family protein
K1 vs K3	S6_17929617	6	17929617	0.6	VIT_206s0061g00460.v2.1:gene;VIT_206s0061g00460.1.v2.1.CDS.8:CDS		lactoylglutathione lyase family protein / glyoxalase I family protein
K1 vs K3	S6_17929619	6	17929619	0.6	VIT_206s0061g00460.v2.1:gene;VIT_206s0061g00460.1.v2.1.CDS.8:CDS		lactoylglutathione lyase family protein / glyoxalase I family protein
K1 vs K3	S6_18343821	6	18343821	0.848745	VIT_206s0061g00820.v2.1:gene		Acyl-CoA N-acyltransferase with RING/FYVE/PHD-type zinc finger domain
K1 vs K3	S6_19254810	6	19254810	0.926275	VIT_206s0061g01400.v2.1:gene;VIT_206s0061g01400.1.v2.1.CDS.1:CDS	GO:0006355;GO:0003700	C-repeat-binding factor 4
K1 vs K3	S7_1415065	7	1415065	0.767726
K1 vs K3	S7_1415079	7	1415079	0.767726
K1 vs K3	S7_1596765	7	1596765	0.926275	VIT_207s0104g00340.v2.1:gene		Tudor/PWWP/MBT domain-containing protein
K1 vs K3	S7_2863062	7	2863062	0.6
K1 vs K3	S7_2863131	7	2863131	0.6
K1 vs K3	S7_2999197	7	2999197	0.926275	VIT_207s0005g00220.v2.1:gene	GO:0030983;GO:0006298;GO:0005524;GO:0032300	D mismatch repair protein putative
K1 vs K3	S7_9342628	7	9342628	0.565217
K1 vs K3	S7_15290305	7	15290305	0.926275
K1 vs K3	S7_15290311	7	15290311	0.926275
K1 vs K3	S7_20426449	7	20426449	0.684107	VIT_207s0130g00150.v2.1:gene		Thioesterase superfamily protein
K1 vs K3	S8_2989555	8	2989555	0.6	VIT_208s0032g00080.v2.1:gene
K1 vs K3	S8_3793527	8	3793527	0.6	VIT_208s0032g00510.1.v2.1.CDS.1:CDS;VIT_208s0032g00510.v2.1:gene		alpha/beta-Hydrolases superfamily protein
K1 vs K3	S8_3793530	8	3793530	0.6	VIT_208s0032g00510.1.v2.1.CDS.1:CDS;VIT_208s0032g00510.v2.1:gene		alpha/beta-Hydrolases superfamily protein
K1 vs K3	S8_3793545	8	3793545	0.6	VIT_208s0032g00510.1.v2.1.CDS.1:CDS;VIT_208s0032g00510.v2.1:gene		alpha/beta-Hydrolases superfamily protein
K1 vs K3	S8_5857415	8	5857415	0.6
K1 vs K3	S8_5857419	8	5857419	0.6
K1 vs K3	S8_6396065	8	6396065	0.83198
K1 vs K3	S8_12775895	8	12775895	0.926275	VIT_208s0040g01640.v2.1:gene		TRF-like 8
K1 vs K3	S8_12776029	8	12776029	0.848745	VIT_208s0040g01640.v2.1:gene		TRF-like 8
K1 vs K3	S8_13653084	8	13653084	0.6	VIT_208s0040g02620.1.v2.1.CDS.1:CDS		Pentatricopeptide repeat (PPR) superfamily protein
K1 vs K3	S8_13726114	8	13726114	0.848745	VIT_208s0040g02700.v2.1:gene	GO:0046872;GO:0030001	Heavy metal transport/detoxification superfamily protein
K1 vs K3	S8_13773175	8	13773175	0.6	VIT_208s0040g02740.v2.1:gene		Pectin lyase-like superfamily protein
K1 vs K3	S8_17521892	8	17521892	0.516616	VIT_208s0007g03580.v2.1:gene;VIT_208s0007g03580.1.v2.1.CDS.1:CDS		ubiquitin-protein ligases
K1 vs K3	S8_18197941	8	18197941	0.848745	VIT_208s0007g04220.v2.1:gene;VIT_208s0007g04220.3.v2.1.CDS.2:CDS;VIT_208s0007g04220.6.v2.1.CDS.2:CDS;VIT_208s0007g04220.1.v2.1.CDS.1:CDS	GO:0006468;GO:0005524;GO:0004672	ser/arg-rich protein kise 4
K1 vs K3	S8_19217505	8	19217505	0.926275
K1 vs K3	S8_19550126	8	19550126	0.6	VIT_208s0007g05650.1.v2.1.CDS.1:CDS		Plant protein of unknown function (DUF247)
K1 vs K3	S8_19550169	8	19550169	0.6	VIT_208s0007g05650.1.v2.1.CDS.1:CDS		Plant protein of unknown function (DUF247)
K1 vs K3	S9_1510251	9	1510251	0.6
K1 vs K3	S9_1865170	9	1865170	0.684107
K1 vs K3	S9_3079788	9	3079788	0.6
K1 vs K3	S9_8535982	9	8535982	0.6
K1 vs K3	S9_8535995	9	8535995	0.6
K1 vs K3	S9_8535996	9	8535996	0.6
K1 vs K3	S9_10450460	9	10450460	0.926275
K1 vs K3	S9_12305738	9	12305738	0.726308
K1 vs K3	S9_17931831	9	17931831	0.6	VIT_209s0018g01175.v2.1:gene;VIT_209s0018g01175.1.v2.1.CDS.2:CDS
K1 vs K3	S9_17939842	9	17939842	0.83888
K1 vs K3	S9_22281759	9	22281759	0.926275
K1 vs K3	S9_22501048	9	22501048	0.506446	VIT_209s0054g01550.v2.1:gene	GO:0003824	cycloartenol synthase 1
K1 vs K3	S10_1445809	10	1445809	0.926275
K1 vs K3	S10_3410100	10	3410100	0.6	VIT_210s0003g01900.v2.1:gene	GO:0006468;GO:0005524;GO:0004672	receptor-like kise in flowers 1
K1 vs K3	S10_3410153	10	3410153	0.6	VIT_210s0003g01900.v2.1:gene	GO:0006468;GO:0005524;GO:0004672	receptor-like kise in flowers 1
K1 vs K3	S10_3456069	10	3456069	0.660377
K1 vs K3	S10_3721573	10	3721573	0.861993
K1 vs K3	S10_4500143	10	4500143	0.848745	VIT_210s0003g02540.v2.1:gene;VIT_210s0003g02540.1.v2.1.CDS.12:CDS	GO:0016887;GO:0005524;GO:0055085;GO:0042626;GO:0016021;GO:0006810	P-glycoprotein 9
K1 vs K3	S10_6122875	10	6122875	0.59089
K1 vs K3	S10_14184557	10	14184557	0.6
K1 vs K3	S11_907672	11	907672	0.6	VIT_211s0016g01120.v2.1:gene;VIT_211s0016g01120.1.v2.1.CDS.10:CDS	;GO:0006464	tubulin-tyrosine ligases tubulin-tyrosine ligases
K1 vs K3	S11_907681	11	907681	0.848745	VIT_211s0016g01120.v2.1:gene;VIT_211s0016g01120.1.v2.1.CDS.10:CDS	;GO:0006464	tubulin-tyrosine ligases tubulin-tyrosine ligases
K1 vs K3	S11_1245248	11	1245248	0.566448
K1 vs K3	S11_3393041	11	3393041	0.6
K1 vs K3	S11_3393059	11	3393059	0.926275
K1 vs K3	S11_6398834	11	6398834	0.6
K1 vs K3	S11_13990444	11	13990444	0.6	VIT_211s0065g00310.v2.1:gene;VIT_211s0065g00310.3.v2.1.CDS.1:CDS;VIT_211s0065g00310.1.v2.1.CDS.12:CDS	GO:0006355;GO:0005634;GO:0006355;GO:0005634;GO:0003677;GO:0009725	Transcriptiol factor B3 family protein / auxin-responsive factor AUX/IAA-related
K1 vs K3	S11_13990484	11	13990484	0.6	VIT_211s0065g00310.v2.1:gene;VIT_211s0065g00310.3.v2.1.CDS.1:CDS;VIT_211s0065g00310.1.v2.1.CDS.12:CDS	GO:0006355;GO:0005634;GO:0006355;GO:0005634;GO:0003677;GO:0009725	Transcriptiol factor B3 family protein / auxin-responsive factor AUX/IAA-related
K1 vs K3	S11_13990485	11	13990485	0.6	VIT_211s0065g00310.v2.1:gene;VIT_211s0065g00310.3.v2.1.CDS.1:CDS;VIT_211s0065g00310.1.v2.1.CDS.12:CDS	GO:0006355;GO:0005634;GO:0006355;GO:0005634;GO:0003677;GO:0009725	Transcriptiol factor B3 family protein / auxin-responsive factor AUX/IAA-related
K1 vs K3	S11_19011501	11	19011501	0.684107	VIT_211s0052g01320.v2.1:gene	GO:0048046;GO:0016762;GO:0006073;GO:0005618;GO:0005975;GO:0004553	xyloglucan endotransglycosylase 6
K1 vs K3	S12_3413075	12	3413075	0.767726	VIT_212s0028g02630.v2.1:gene;VIT_212s0028g02630.1.v2.1.CDS.7:CDS	GO:0007264;GO:0005525	RAC-like 3 RAC-like 2
K1 vs K3	S12_4004619	12	4004619	0.6	VIT_212s0028g03270.1.v2.1.CDS.1:CDS	GO:0006355;GO:0003700	erf domain protein 9
K1 vs K3	S12_8879401	12	8879401	0.926275	VIT_212s0057g00230.v2.1:gene	GO:0016192;GO:0006886	zinc ion binding
K1 vs K3	S12_8879412	12	8879412	0.6	VIT_212s0057g00230.v2.1:gene	GO:0016192;GO:0006886	zinc ion binding
K1 vs K3	S12_12140377	12	12140377	0.926275
K1 vs K3	S12_15369014	12	15369014	0.5918
K1 vs K3	S12_15511113	12	15511113	0.557782
K1 vs K3	S12_16582505	12	16582505	0.6	VIT_212s0034g00780.v2.1:gene
K1 vs K3	S12_16877681	12	16877681	0.926275	VIT_212s0034g01030.1.v2.1.CDS.1:CDS	GO:0043531	LRR and NB-ARC domains-containing disease resistance protein
K1 vs K3	S12_17896431	12	17896431	0.6
K1 vs K3	S12_19020431	12	19020431	0.6	VIT_212s0034g02550.v2.1:gene	GO:0055085;GO:0046873;GO:0030001;GO:0016020	magnesium transporter 6
K1 vs K3	S12_19886382	12	19886382	0.600545
K1 vs K3	S12_20708493	12	20708493	0.735664
K1 vs K3	S13_927302	13	927302	0.6	VIT_213s0067g01650.v2.1:gene;VIT_213s0067g01650.1.v2.1.CDS.1:CDS	GO:0045454;GO:0015035;GO:0009055	Glutaredoxin family protein
K1 vs K3	S13_927304	13	927304	0.6	VIT_213s0067g01650.v2.1:gene;VIT_213s0067g01650.1.v2.1.CDS.1:CDS	GO:0045454;GO:0015035;GO:0009055	Glutaredoxin family protein
K1 vs K3	S13_1192047	13	1192047	0.926275	VIT_213s0067g02090.v2.1:gene		Protein of unknown function (DUF399 and DUF3411)
K1 vs K3	S13_7475765	13	7475765	0.767726	VIT_213s0074g00090.v2.1:gene;VIT_213s0074g00090.1.v2.1.CDS.4:CDS	GO:0016021;GO:0015012;GO:0006024	glycosyltransferase family protein 47
K1 vs K3	S13_7475828	13	7475828	0.767726	VIT_213s0074g00090.v2.1:gene;VIT_213s0074g00090.1.v2.1.CDS.4:CDS	GO:0016021;GO:0015012;GO:0006024	glycosyltransferase family protein 47
K1 vs K3	S13_7475837	13	7475837	0.767726	VIT_213s0074g00090.v2.1:gene;VIT_213s0074g00090.1.v2.1.CDS.4:CDS	GO:0016021;GO:0015012;GO:0006024	glycosyltransferase family protein 47
K1 vs K3	S13_9424310	13	9424310	0.565217	VIT_213s0106g00080.1.v2.1.CDS.6:CDS;VIT_213s0106g00080.v2.1:gene		Ankyrin repeat family protein
K1 vs K3	S13_9424313	13	9424313	0.623089	VIT_213s0106g00080.1.v2.1.CDS.6:CDS;VIT_213s0106g00080.v2.1:gene		Ankyrin repeat family protein
K1 vs K3	S13_10981893	13	10981893	0.616346
K1 vs K3	S13_11134669	13	11134669	0.6
K1 vs K3	S13_11134673	13	11134673	0.6
K1 vs K3	S13_17903533	13	17903533	0.583333
K1 vs K3	S13_17973377	13	17973377	0.61962	VIT_213s0047g01050.v2.1:gene	GO:0006438;GO:0005737;GO:0005524;GO:0004832;GO:0000166;GO:0006418;GO:0004812;GO:0006418;GO:0000166;GO:0005524;GO:0004812	ATP binding valine-tR ligases aminoacyl-tR ligases nucleotide binding ATP binding aminoacyl-tR ligases
K1 vs K3	S13_17973389	13	17973389	0.61962	VIT_213s0047g01050.v2.1:gene	GO:0006438;GO:0005737;GO:0005524;GO:0004832;GO:0000166;GO:0006418;GO:0004812;GO:0006418;GO:0000166;GO:0005524;GO:0004812	ATP binding valine-tR ligases aminoacyl-tR ligases nucleotide binding ATP binding aminoacyl-tR ligases
K1 vs K3	S13_18333018	13	18333018	0.6	VIT_213s0047g01225.1.v2.1.CDS.1:CDS
K1 vs K3	S13_21576081	13	21576081	0.516616	VIT_213s0064g00100.v2.1:gene	GO:0043531	LRR and NB-ARC domains-containing disease resistance protein
K1 vs K3	S13_21749851	13	21749851	0.846154
K1 vs K3	S13_21799794	13	21799794	0.6
K1 vs K3	S13_23222080	13	23222080	0.6	VIT_213s0064g01350.v2.1:gene;VIT_213s0064g01350.1.v2.1.CDS.12:CDS		tetratricopeptide repeat (TPR)-containing protein
K1 vs K3	S14_2051067	14	2051067	0.848745	VIT_214s0060g02420.1.v2.1.CDS.1:CDS;VIT_214s0060g02420.2.v2.1.CDS.1:CDS;VIT_214s0060g02420.v2.1:gene		Zinc finger RING-type Transcription factor jumonji/aspartyl beta-hydroxylase
K1 vs K3	S14_2130716	14	2130716	0.803293	VIT_214s0060g02480.1.v2.1.CDS.2:CDS;VIT_214s0060g02480.v2.1:gene
K1 vs K3	S14_2130717	14	2130717	0.803293	VIT_214s0060g02480.1.v2.1.CDS.2:CDS;VIT_214s0060g02480.v2.1:gene
K1 vs K3	S14_2130720	14	2130720	0.803293	VIT_214s0060g02480.1.v2.1.CDS.2:CDS;VIT_214s0060g02480.v2.1:gene
K1 vs K3	S14_2130735	14	2130735	0.803293	VIT_214s0060g02480.1.v2.1.CDS.2:CDS;VIT_214s0060g02480.v2.1:gene
K1 vs K3	S14_3014147	14	3014147	0.566448	VIT_214s0128g00390.1.v2.1.CDS.5:CDS;VIT_214s0128g00390.v2.1:gene		peroxisomal adenine nucleotide carrier 1
K1 vs K3	S14_5971322	14	5971322	0.848745	VIT_214s0030g01370.1.v2.1.CDS.1:CDS;VIT_214s0030g01370.v2.1:gene		S-adenosyl-L-methionine-dependent methyltransferases superfamily protein
K1 vs K3	S14_6008050	14	6008050	0.926275	VIT_214s0030g01410.v2.1:gene;VIT_214s0030g01410.1.v2.1.CDS.3:CDS	GO:0008080	Acyl-CoA N-acyltransferases (T) superfamily protein
K1 vs K3	S14_20365614	14	20365614	0.6
K1 vs K3	S14_22169630	14	22169630	0.909119	VIT_214s0083g00160.v2.1:gene		Proteasome maturation factor UMP1
K1 vs K3	S14_23095221	14	23095221	0.848745	VIT_214s0083g00890.1.v2.1.CDS.1:CDS	GO:0003723	poly(A) binding protein 4
K1 vs K3	S14_24295158	14	24295158	0.926275
K1 vs K3	S14_25628210	14	25628210	0.6	VIT_214s0068g01960.1.v2.1.CDS.1:CDS	GO:0030976;GO:0000287;GO:0003824	chlorsulfuron/imidazolinone resistant 1
K1 vs K3	S14_27285704	14	27285704	0.848745	VIT_214s0066g00810.v2.1:gene;VIT_214s0066g00810.2.v2.1.CDS.3:CDS;VIT_214s0066g00810.1.v2.1.CDS.3:CDS		Raffinose synthase family protein
K1 vs K3	S14_27285739	14	27285739	0.926275	VIT_214s0066g00810.v2.1:gene;VIT_214s0066g00810.2.v2.1.CDS.3:CDS;VIT_214s0066g00810.1.v2.1.CDS.3:CDS		Raffinose synthase family protein
K1 vs K3	S15_1021391	15	1021391	0.846154
K1 vs K3	S15_4586912	15	4586912	0.848745
K1 vs K3	S15_4986632	15	4986632	0.500568
K1 vs K3	S15_6865644	15	6865644	0.516616	VIT_215s0045g01250.v2.1:gene	GO:0016779;GO:0009058	Trimeric LpxA-like enzyme
K1 vs K3	S15_12870613	15	12870613	0.767726	VIT_215s0021g02080.v2.1:gene
K1 vs K3	S15_14533807	15	14533807	0.6	VIT_215s0048g00410.1.v2.1.CDS.1:CDS	GO:0016020;GO:0006810;GO:0005215	nitrate transporter 1.5
K1 vs K3	S15_17207697	15	17207697	0.6
K1 vs K3	S15_18450751	15	18450751	0.797151	VIT_215s0046g01510.v2.1:gene;VIT_215s0046g01510.1.v2.1.CDS.5:CDS	GO:0005515	POZ/BTB containin G-protein 1
K1 vs K3	S15_18503051	15	18503051	0.926275	VIT_215s0046g01570.v2.1:gene;VIT_215s0046g01570.1.v2.1.CDS.2:CDS	GO:0005975;GO:0004553	chitise A
K1 vs K3	S15_20179424	15	20179424	0.848745
K1 vs K3	S16_4001489	16	4001489	0.552396
K1 vs K3	S16_4001490	16	4001490	0.552396
K1 vs K3	S16_4001491	16	4001491	0.552396
K1 vs K3	S16_4001525	16	4001525	0.552396
K1 vs K3	S16_4001526	16	4001526	0.552396
K1 vs K3	S16_6664124	16	6664124	0.566448
K1 vs K3	S16_7860219	16	7860219	0.747293
K1 vs K3	S16_9570519	16	9570519	0.848745
K1 vs K3	S16_9570559	16	9570559	0.926275
K1 vs K3	S16_10304066	16	10304066	0.61962
K1 vs K3	S16_11686732	16	11686732	0.848745	VIT_216s0022g00540.v2.1:gene;VIT_216s0022g00540.1.v2.1.CDS.2:CDS	GO:0055085;GO:0016021	phosphate starvation-induced gene 3
K1 vs K3	S16_12414855	16	12414855	0.684107
K1 vs K3	S16_12414858	16	12414858	0.684107
K1 vs K3	S16_12414929	16	12414929	0.926275
K1 vs K3	S16_16863822	16	16863822	0.892761
K1 vs K3	S16_19678400	16	19678400	0.6	VIT_216s0050g02670.1.v2.1.CDS.10:CDS;VIT_216s0050g02670.v2.1:gene		spermidine synthase 3
K1 vs K3	S16_20828834	16	20828834	0.6	VIT_216s0098g00390.v2.1:gene;VIT_216s0098g00390.1.v2.1.CDS.1:CDS	GO:0006468;GO:0005524;GO:0004672	suppressor of npr1-1 constitutive 4 Protein kise superfamily protein
K1 vs K3	S16_20828857	16	20828857	0.6	VIT_216s0098g00390.v2.1:gene;VIT_216s0098g00390.1.v2.1.CDS.1:CDS	GO:0006468;GO:0005524;GO:0004672	suppressor of npr1-1 constitutive 4 Protein kise superfamily protein
K1 vs K3	S16_20828876	16	20828876	0.6	VIT_216s0098g00390.v2.1:gene;VIT_216s0098g00390.1.v2.1.CDS.1:CDS	GO:0006468;GO:0005524;GO:0004672	suppressor of npr1-1 constitutive 4 Protein kise superfamily protein
K1 vs K3	S16_20828886	16	20828886	0.6	VIT_216s0098g00390.v2.1:gene;VIT_216s0098g00390.1.v2.1.CDS.1:CDS	GO:0006468;GO:0005524;GO:0004672	suppressor of npr1-1 constitutive 4 Protein kise superfamily protein
K1 vs K3	S16_20828889	16	20828889	0.6	VIT_216s0098g00390.v2.1:gene;VIT_216s0098g00390.1.v2.1.CDS.1:CDS	GO:0006468;GO:0005524;GO:0004672	suppressor of npr1-1 constitutive 4 Protein kise superfamily protein
K1 vs K3	S16_20828893	16	20828893	0.6	VIT_216s0098g00390.v2.1:gene;VIT_216s0098g00390.1.v2.1.CDS.1:CDS	GO:0006468;GO:0005524;GO:0004672	suppressor of npr1-1 constitutive 4 Protein kise superfamily protein
K1 vs K3	S16_20828936	16	20828936	0.6	VIT_216s0098g00390.v2.1:gene;VIT_216s0098g00390.1.v2.1.CDS.1:CDS	GO:0006468;GO:0005524;GO:0004672	suppressor of npr1-1 constitutive 4 Protein kise superfamily protein
K1 vs K3	S16_21311072	16	21311072	0.6	VIT_216s0098g01030.v2.1:gene	GO:0005515	Transducin/WD40 repeat-like superfamily protein
K1 vs K3	S17_8590188	17	8590188	0.926275	VIT_217s0000g07610.v2.1:gene		B12D protein
K1 vs K3	S17_8597492	17	8597492	0.6
K1 vs K3	S17_8597521	17	8597521	0.6
K1 vs K3	S17_8597558	17	8597558	0.6
K1 vs K3	S17_9555548	17	9555548	0.926275	VIT_217s0000g08360.v2.1:gene;VIT_217s0000g08360.1.v2.1.CDS.36:CDS	;GO:0016773;GO:0005515;GO:0016773	ataxia-telangiectasia mutated
K1 vs K3	S18_2673687	18	2673687	0.926275	VIT_218s0001g02340.v2.1:gene;VIT_218s0001g02340.1.v2.1.CDS.4:CDS	GO:0005515	Armadillo/beta-catenin-like repeat C2 calcium/lipid-binding domain (CaLB) protein
K1 vs K3	S18_7537692	18	7537692	0.6
K1 vs K3	S18_8615836	18	8615836	0.767726	VIT_218s0001g10280.1.v2.1.CDS.1:CDS		Ubiquitin-like superfamily protein
K1 vs K3	S18_10395965	18	10395965	0.6	VIT_218s0001g12220.1.v2.1.CDS.4:CDS;VIT_218s0001g12220.2.v2.1.CDS.4:CDS;VIT_218s0001g12220.v2.1:gene		C2H2-like zinc finger protein
K1 vs K3	S18_11867180	18	11867180	0.767726	VIT_218s0001g13870.v2.1:gene	GO:0005515	IQ-domain 32
K1 vs K3	S18_11867182	18	11867182	0.767726	VIT_218s0001g13870.v2.1:gene	GO:0005515	IQ-domain 32
K1 vs K3	S18_11867184	18	11867184	0.767726	VIT_218s0001g13870.v2.1:gene	GO:0005515	IQ-domain 32
K1 vs K3	S18_11867185	18	11867185	0.767726	VIT_218s0001g13870.v2.1:gene	GO:0005515	IQ-domain 32
K1 vs K3	S18_11867186	18	11867186	0.767726	VIT_218s0001g13870.v2.1:gene	GO:0005515	IQ-domain 32
K1 vs K3	S18_11867188	18	11867188	0.767726	VIT_218s0001g13870.v2.1:gene	GO:0005515	IQ-domain 32
K1 vs K3	S18_11867190	18	11867190	0.684107	VIT_218s0001g13870.v2.1:gene	GO:0005515	IQ-domain 32
K1 vs K3	S18_11867191	18	11867191	0.767726	VIT_218s0001g13870.v2.1:gene	GO:0005515	IQ-domain 32
K1 vs K3	S18_11867219	18	11867219	0.767726	VIT_218s0001g13870.v2.1:gene;VIT_218s0001g13870.1.v2.1.CDS.3:CDS	GO:0005515	IQ-domain 32
K1 vs K3	S19_1476774	19	1476774	0.926275	VIT_219s0014g01390.v2.1:gene;VIT_219s0014g01390.1.v2.1.CDS.10:CDS	GO:0015977;GO:0008964;GO:0006099	phosphoenolpyruvate carboxylase 3
K1 vs K3	S19_2021942	19	2021942	0.6	VIT_219s0014g01830.v2.1:gene;VIT_219s0014g01830.1.v2.1.CDS.2:CDS	GO:0016020;GO:0004970	glutamate receptor 2.7
K1 vs K3	S19_2528521	19	2528521	0.926275
K1 vs K3	S19_5258036	19	5258036	0.666916
K1 vs K3	S19_5728360	19	5728360	0.6	VIT_219s0014g05340.1.v2.1.CDS.1:CDS		Ankyrin repeat family protein
K1 vs K3	S19_5728366	19	5728366	0.6	VIT_219s0014g05340.1.v2.1.CDS.1:CDS		Ankyrin repeat family protein
K1 vs K3	S19_11909723	19	11909723	0.640311	VIT_219s0015g02255.1.v2.1.CDS.4:CDS;VIT_219s0015g02255.v2.1:gene		Galactose oxidase/kelch repeat superfamily protein
K1 vs K3	S19_12834167	19	12834167	0.684107
K1 vs K3	S19_15179747	19	15179747	0.926275	VIT_219s0135g00290.v2.1:gene	GO:0055114;GO:0020037;GO:0016705;GO:0005506	cytochrome P450 family 72 subfamily A polypeptide 15
K1 vs K3	S19_17407116	19	17407116	0.926275	VIT_219s0093g00440.1.v2.1.CDS.1:CDS	GO:0016747;GO:0008610;GO:0016020;GO:0006633	3-ketoacyl-CoA synthase 6
K1 vs K3	S19_17407117	19	17407117	0.926275	VIT_219s0093g00440.1.v2.1.CDS.1:CDS	GO:0016747;GO:0008610;GO:0016020;GO:0006633	3-ketoacyl-CoA synthase 6
K1 vs K3	S19_19949620	19	19949620	0.926275	VIT_219s0027g00740.1.v2.1.CDS.3:CDS;VIT_219s0027g00740.v2.1:gene		SBP (S-ribonuclease binding protein) family protein
K1 vs K4	S1_1800503	1	1800503	0.574074	VIT_201s0011g02120.v2.1:gene		Tudor/PWWP/MBT domain-containing protein
K1 vs K4	S1_3004187	1	3004187	0.684107
K1 vs K4	S1_3144757	1	3144757	0.574074
K1 vs K4	S1_6243237	1	6243237	0.6	VIT_201s0011g06430.v2.1:gene;VIT_201s0011g06430.1.v2.1.CDS.4:CDS		D(P)-linked oxidoreductase superfamily protein
K1 vs K4	S1_6706233	1	6706233	0.574074	VIT_201s0137g00220.v2.1:gene	GO:0051205;GO:0016021	OxaA/YidC-like membrane insertion protein
K1 vs K4	S1_7636212	1	7636212	0.574074
K1 vs K4	S1_10178082	1	10178082	0.684107	VIT_201s0026g01170.v2.1:gene
K1 vs K4	S1_10180182	1	10180182	0.684107
K1 vs K4	S1_10180188	1	10180188	0.684107
K1 vs K4	S1_10249121	1	10249121	0.684107	VIT_201s0026g01230.v2.1:gene;VIT_201s0026g01230.1.v2.1.CDS.2:CDS		Vps51/Vps67 family (components of vesicular transport) protein
K1 vs K4	S1_10396406	1	10396406	0.6
K1 vs K4	S1_14982659	1	14982659	0.684107
K1 vs K4	S1_14982675	1	14982675	0.684107
K1 vs K4	S1_16391660	1	16391660	0.663533
K1 vs K4	S1_17966259	1	17966259	0.574074	VIT_201s0010g01650.v2.1:gene;VIT_201s0010g01650.1.v2.1.CDS.1:CDS	GO:0055114;GO:0016491	gibberellin 2-oxidase 8
K1 vs K4	S1_18308863	1	18308863	0.663533	VIT_201s0010g01800.1.v2.1.CDS.1:CDS;VIT_201s0010g01800.v2.1:gene
K1 vs K4	S1_18319008	1	18319008	0.663533	VIT_201s0010g01800.v2.1:gene
K1 vs K4	S1_18766262	1	18766262	0.684107
K1 vs K4	S1_19763718	1	19763718	0.574074	VIT_201s0010g02730.v2.1:gene;VIT_201s0010g02730.1.v2.1.CDS.1:CDS	GO:0005524	cytochrome BC1 synthesis
K1 vs K4	S1_20691336	1	20691336	0.574074	VIT_201s0010g03350.1.v2.1.CDS.1:CDS;VIT_201s0010g03350.v2.1:gene	GO:0005525	Minichromosome maintence (MCM2/3/5) family protein
K1 vs K4	S1_20691340	1	20691340	0.574074	VIT_201s0010g03350.1.v2.1.CDS.1:CDS;VIT_201s0010g03350.v2.1:gene	GO:0005525	Minichromosome maintence (MCM2/3/5) family protein
K1 vs K4	S1_21203661	1	21203661	0.574074	VIT_201s0010g03810.v2.1:gene;VIT_201s0010g03810.1.v2.1.CDS.11:CDS	GO:0005515;GO:0005634;GO:0003677	Calmodulin-binding transcription activator protein with CG-1 and Ankyrin domains
K1 vs K4	S1_21203832	1	21203832	0.574074	VIT_201s0010g03810.v2.1:gene;VIT_201s0010g03810.1.v2.1.CDS.11:CDS	GO:0005515;GO:0005634;GO:0003677	Calmodulin-binding transcription activator protein with CG-1 and Ankyrin domains
K1 vs K4	S3_2124486	3	2124486	0.663533
K1 vs K4	S3_2132613	3	2132613	0.663533	VIT_203s0038g03030.v2.1:gene	GO:0055085;GO:0016020	mechanosensitive channel of small conductance-like 6
K1 vs K4	S3_2637852	3	2637852	0.684107	VIT_203s0038g03670.v2.1:gene	GO:0009626	Protein of unknown function (DUF300)
K1 vs K4	S3_2876578	3	2876578	0.684107	VIT_203s0038g03940.1.v2.1.CDS.4:CDS;VIT_203s0038g03940.v2.1:gene	GO:0055085;GO:0016021;GO:0022857;GO:0055085;GO:0022857;GO:0016021	tonoplast monosaccharide transporter2
K1 vs K4	S3_3211064	3	3211064	0.663533	VIT_203s0038g04420.v2.1:gene		DJ heat shock N-termil domain-containing protein
K1 vs K4	S3_3834739	3	3834739	0.547988	VIT_203s0063g00220.1.v2.1.CDS.1:CDS	GO:0006508;GO:0004252	Subtilase family protein
K1 vs K4	S3_4068529	3	4068529	0.663533	VIT_203s0063g00560.v2.1:gene;VIT_203s0063g00560.3.v2.1.CDS.1:CDS		PLANT CADMIUM RESISTANCE 2
K1 vs K4	S3_4817444	3	4817444	0.663533	VIT_203s0063g01370.1.v2.1.CDS.1:CDS	GO:0005515	Leucine-rich repeat (LRR) family protein
K1 vs K4	S3_6406887	3	6406887	0.6	VIT_203s0091g00160.1.v2.1.CDS.1:CDS		Plant basic secretory protein (BSP) family protein
K1 vs K4	S3_8283592	3	8283592	0.663533	VIT_203s0088g00280.v2.1:gene;VIT_203s0088g00280.1.v2.1.CDS.6:CDS	GO:0008168;GO:0006364	methyltransferases
K1 vs K4	S4_912552	4	912552	0.574074	VIT_204s0008g01080.v2.1:gene;VIT_204s0008g01080.1.v2.1.CDS.2:CDS	GO:0005515	IQ-domain 6
K1 vs K4	S4_4883376	4	4883376	0.684107	VIT_204s0008g05430.1.v2.1.CDS.1:CDS;VIT_204s0008g05430.2.v2.1.CDS.1:CDS;VIT_204s0008g05430.v2.1:gene	GO:0003968	R-dependent R polymerase 6
K1 vs K4	S4_10470756	4	10470756	0.574074	VIT_204s0079g00220.v2.1:gene	GO:0008146	P-loop containing nucleoside triphosphate hydrolases superfamily protein
K1 vs K4	S4_15390178	4	15390178	0.545455
K1 vs K4	S4_15390186	4	15390186	0.545455
K1 vs K4	S4_15390215	4	15390215	0.545455
K1 vs K4	S4_15390232	4	15390232	0.545455
K1 vs K4	S4_15500561	4	15500561	0.6
K1 vs K4	S4_15500567	4	15500567	0.6
K1 vs K4	S4_20162727	4	20162727	0.537105	VIT_204s0023g03620.v2.1:gene	GO:0008540;GO:0006511	regulatory particle non-ATPase 10
K1 vs K4	S4_20162728	4	20162728	0.537105	VIT_204s0023g03620.v2.1:gene	GO:0008540;GO:0006511	regulatory particle non-ATPase 10
K1 vs K4	S4_22829513	4	22829513	0.684107
K1 vs K4	S4_22842947	4	22842947	0.684107
K1 vs K4	S5_17561942	5	17561942	0.684107
K1 vs K4	S5_17561944	5	17561944	0.684107
K1 vs K4	S5_21209768	5	21209768	0.684107	VIT_205s0124g00610.v2.1:gene;VIT_205s0124g00610.1.v2.1.CDS.2:CDS		Ankyrin repeat family protein
K1 vs K4	S5_21210917	5	21210917	0.574074
K1 vs K4	S5_21210954	5	21210954	0.574074
K1 vs K4	S5_21307067	5	21307067	0.547988	VIT_205s0124g00697.v2.1:gene;VIT_205s0124g00697.1.v2.1.CDS.2:CDS		Ankyrin repeat family protein
K1 vs K4	S5_21653876	5	21653876	0.684107
K1 vs K4	S5_22442171	5	22442171	0.6	VIT_205s0102g00500.v2.1:gene	GO:0003676	R-binding (RRM/RBD/RNP motifs) family protein
K1 vs K4	S5_22442172	5	22442172	0.6	VIT_205s0102g00500.v2.1:gene	GO:0003676	R-binding (RRM/RBD/RNP motifs) family protein
K1 vs K4	S5_22442173	5	22442173	0.6	VIT_205s0102g00500.v2.1:gene	GO:0003676	R-binding (RRM/RBD/RNP motifs) family protein
K1 vs K4	S5_22442174	5	22442174	0.6	VIT_205s0102g00500.v2.1:gene	GO:0003676	R-binding (RRM/RBD/RNP motifs) family protein
K1 vs K4	S6_1564731	6	1564731	0.574074	VIT_206s0004g01310.1.v2.1.CDS.1:CDS;VIT_206s0004g01310.v2.1:gene	GO:0016491;GO:0008152	D(P)-binding Rossmann-fold superfamily protein
K1 vs K4	S6_1567931	6	1567931	0.574074	VIT_206s0004g01310.v2.1:gene	GO:0016491;GO:0008152	D(P)-binding Rossmann-fold superfamily protein
K1 vs K4	S6_1737997	6	1737997	0.574074	VIT_206s0004g01430.v2.1:gene;VIT_206s0004g01430.1.v2.1.CDS.14:CDS	GO:0005975;GO:0004553	beta glucosidase 32 beta glucosidase 13
K1 vs K4	S6_6493539	6	6493539	0.6	VIT_206s0004g05700.v2.1:gene;VIT_206s0004g05700.1.v2.1.CDS.2:CDS	GO:0005515	glutathione S-transferase tau 7
K1 vs K4	S7_1596765	7	1596765	0.663533	VIT_207s0104g00340.v2.1:gene		Tudor/PWWP/MBT domain-containing protein
K1 vs K4	S7_2999197	7	2999197	0.663533	VIT_207s0005g00220.v2.1:gene	GO:0030983;GO:0006298;GO:0005524;GO:0032300	D mismatch repair protein putative
K1 vs K4	S7_9342628	7	9342628	0.650543
K1 vs K4	S7_11971356	7	11971356	0.557782
K1 vs K4	S7_14089289	7	14089289	0.547988
K1 vs K4	S8_1338696	8	1338696	0.574074	VIT_208s0056g00860.v2.1:gene		MATE efflux family protein
K1 vs K4	S8_1338704	8	1338704	0.574074	VIT_208s0056g00860.v2.1:gene		MATE efflux family protein
K1 vs K4	S8_1338723	8	1338723	0.574074	VIT_208s0056g00860.v2.1:gene		MATE efflux family protein
K1 vs K4	S8_1338730	8	1338730	0.574074	VIT_208s0056g00860.v2.1:gene		MATE efflux family protein
K1 vs K4	S8_2989555	8	2989555	0.574074	VIT_208s0032g00080.v2.1:gene
K1 vs K4	S8_3793527	8	3793527	0.684107	VIT_208s0032g00510.1.v2.1.CDS.1:CDS;VIT_208s0032g00510.v2.1:gene		alpha/beta-Hydrolases superfamily protein
K1 vs K4	S8_3793530	8	3793530	0.684107	VIT_208s0032g00510.1.v2.1.CDS.1:CDS;VIT_208s0032g00510.v2.1:gene		alpha/beta-Hydrolases superfamily protein
K1 vs K4	S8_3793545	8	3793545	0.684107	VIT_208s0032g00510.1.v2.1.CDS.1:CDS;VIT_208s0032g00510.v2.1:gene		alpha/beta-Hydrolases superfamily protein
K1 vs K4	S8_5018008	8	5018008	0.684107
K1 vs K4	S8_5018031	8	5018031	0.684107
K1 vs K4	S8_5857415	8	5857415	0.6
K1 vs K4	S8_5857419	8	5857419	0.6
K1 vs K4	S8_8086216	8	8086216	0.684107
K1 vs K4	S8_12775895	8	12775895	0.574074	VIT_208s0040g01640.v2.1:gene		TRF-like 8
K1 vs K4	S8_12775962	8	12775962	0.663533	VIT_208s0040g01640.v2.1:gene		TRF-like 8
K1 vs K4	S8_12776029	8	12776029	0.574074	VIT_208s0040g01640.v2.1:gene		TRF-like 8
K1 vs K4	S8_13653084	8	13653084	0.574074	VIT_208s0040g02620.1.v2.1.CDS.1:CDS		Pentatricopeptide repeat (PPR) superfamily protein
K1 vs K4	S8_13726114	8	13726114	0.574074	VIT_208s0040g02700.v2.1:gene	GO:0046872;GO:0030001	Heavy metal transport/detoxification superfamily protein
K1 vs K4	S8_18396944	8	18396944	0.574074	VIT_208s0007g04470.1.v2.1.CDS.7:CDS;VIT_208s0007g04470.v2.1:gene		Modifier of rudimentary (Mod(r)) protein
K1 vs K4	S8_19550169	8	19550169	0.6	VIT_208s0007g05650.1.v2.1.CDS.1:CDS		Plant protein of unknown function (DUF247)
K1 vs K4	S9_1510251	9	1510251	0.663533
K1 vs K4	S9_1865170	9	1865170	0.684107
K1 vs K4	S9_10450460	9	10450460	0.684107
K1 vs K4	S9_13012677	9	13012677	0.663533	VIT_209s0070g00080.v2.1:gene;VIT_209s0070g00080.2.v2.1.CDS.1:CDS;VIT_209s0070g00080.1.v2.1.CDS.2:CDS;VIT_209s0070g00080.4.v2.1.CDS.2:CDS	GO:0016020;GO:0006810;GO:0005215	NOD26-like intrinsic protein 6 1
K1 vs K4	S9_17931831	9	17931831	0.6	VIT_209s0018g01175.v2.1:gene;VIT_209s0018g01175.1.v2.1.CDS.2:CDS
K1 vs K4	S9_17939842	9	17939842	0.583333
K1 vs K4	S9_22266994	9	22266994	0.684107	VIT_209s0054g01340.v2.1:gene;VIT_209s0054g01340.1.v2.1.CDS.8:CDS	GO:0003824	camelliol C synthase 1
K1 vs K4	S9_22267002	9	22267002	0.684107	VIT_209s0054g01340.v2.1:gene;VIT_209s0054g01340.1.v2.1.CDS.8:CDS	GO:0003824	camelliol C synthase 1
K1 vs K4	S10_1445809	10	1445809	0.663533
K1 vs K4	S10_3410100	10	3410100	0.6	VIT_210s0003g01900.v2.1:gene	GO:0006468;GO:0005524;GO:0004672	receptor-like kise in flowers 1
K1 vs K4	S10_3410127	10	3410127	0.574074	VIT_210s0003g01900.v2.1:gene	GO:0006468;GO:0005524;GO:0004672	receptor-like kise in flowers 1
K1 vs K4	S10_3410153	10	3410153	0.574074	VIT_210s0003g01900.v2.1:gene	GO:0006468;GO:0005524;GO:0004672	receptor-like kise in flowers 1
K1 vs K4	S10_3456069	10	3456069	0.583333
K1 vs K4	S10_4500143	10	4500143	0.684107	VIT_210s0003g02540.v2.1:gene;VIT_210s0003g02540.1.v2.1.CDS.12:CDS	GO:0016887;GO:0005524;GO:0055085;GO:0042626;GO:0016021;GO:0006810	P-glycoprotein 9
K1 vs K4	S10_14350379	10	14350379	0.500568
K1 vs K4	S10_18118325	10	18118325	0.6	VIT_210s0071g01215.v2.1:gene;VIT_210s0071g01215.1.v2.1.CDS.2:CDS
K1 vs K4	S10_18118328	10	18118328	0.6	VIT_210s0071g01215.v2.1:gene;VIT_210s0071g01215.1.v2.1.CDS.2:CDS
K1 vs K4	S10_18118333	10	18118333	0.6	VIT_210s0071g01215.v2.1:gene;VIT_210s0071g01215.1.v2.1.CDS.2:CDS
K1 vs K4	S10_18118336	10	18118336	0.6	VIT_210s0071g01215.v2.1:gene;VIT_210s0071g01215.1.v2.1.CDS.2:CDS
K1 vs K4	S10_18118365	10	18118365	0.6	VIT_210s0071g01215.v2.1:gene;VIT_210s0071g01215.1.v2.1.CDS.2:CDS
K1 vs K4	S10_18118372	10	18118372	0.6	VIT_210s0071g01215.v2.1:gene;VIT_210s0071g01215.1.v2.1.CDS.2:CDS
K1 vs K4	S10_18118374	10	18118374	0.6	VIT_210s0071g01215.v2.1:gene;VIT_210s0071g01215.1.v2.1.CDS.2:CDS
K1 vs K4	S10_18118375	10	18118375	0.6	VIT_210s0071g01215.v2.1:gene;VIT_210s0071g01215.1.v2.1.CDS.2:CDS
K1 vs K4	S10_18118377	10	18118377	0.6	VIT_210s0071g01215.v2.1:gene;VIT_210s0071g01215.1.v2.1.CDS.2:CDS
K1 vs K4	S10_18118383	10	18118383	0.6	VIT_210s0071g01215.v2.1:gene;VIT_210s0071g01215.1.v2.1.CDS.2:CDS
K1 vs K4	S11_756077	11	756077	0.6	VIT_211s0016g00830.v2.1:gene;VIT_211s0016g00830.1.v2.1.CDS.3:CDS;VIT_211s0016g00830.2.v2.1.CDS.1:CDS	GO:0044237	gB/RpiA/CoA transferase-like superfamily protein
K1 vs K4	S11_4223749	11	4223749	0.574074	VIT_211s0016g04910.1.v2.1.CDS.1:CDS;VIT_211s0016g04910.v2.1:gene	GO:0006468;GO:0004672;GO:0005524	AGC (cAMP-dependent cGMP-dependent and protein kise C) kise family protein
K1 vs K4	S11_6398785	11	6398785	0.684107
K1 vs K4	S11_6398834	11	6398834	0.684107
K1 vs K4	S11_10628808	11	10628808	0.574074
K1 vs K4	S11_13990444	11	13990444	0.6	VIT_211s0065g00310.v2.1:gene;VIT_211s0065g00310.3.v2.1.CDS.1:CDS;VIT_211s0065g00310.1.v2.1.CDS.12:CDS	GO:0006355;GO:0005634;GO:0006355;GO:0005634;GO:0003677;GO:0009725	Transcriptiol factor B3 family protein / auxin-responsive factor AUX/IAA-related
K1 vs K4	S11_13990481	11	13990481	0.6	VIT_211s0065g00310.v2.1:gene;VIT_211s0065g00310.3.v2.1.CDS.1:CDS;VIT_211s0065g00310.1.v2.1.CDS.12:CDS	GO:0006355;GO:0005634;GO:0006355;GO:0005634;GO:0003677;GO:0009725	Transcriptiol factor B3 family protein / auxin-responsive factor AUX/IAA-related
K1 vs K4	S11_13990484	11	13990484	0.6	VIT_211s0065g00310.v2.1:gene;VIT_211s0065g00310.3.v2.1.CDS.1:CDS;VIT_211s0065g00310.1.v2.1.CDS.12:CDS	GO:0006355;GO:0005634;GO:0006355;GO:0005634;GO:0003677;GO:0009725	Transcriptiol factor B3 family protein / auxin-responsive factor AUX/IAA-related
K1 vs K4	S11_13990485	11	13990485	0.6	VIT_211s0065g00310.v2.1:gene;VIT_211s0065g00310.3.v2.1.CDS.1:CDS;VIT_211s0065g00310.1.v2.1.CDS.12:CDS	GO:0006355;GO:0005634;GO:0006355;GO:0005634;GO:0003677;GO:0009725	Transcriptiol factor B3 family protein / auxin-responsive factor AUX/IAA-related
K1 vs K4	S11_14783638	11	14783638	0.6
K1 vs K4	S12_2403015	12	2403015	0.684107	VIT_212s0028g01770.1.v2.1.CDS.1:CDS;VIT_212s0028g01770.v2.1:gene	GO:0055114;GO:0050660;GO:0016491	FAD-binding Berberine family protein
K1 vs K4	S12_3413075	12	3413075	0.684107	VIT_212s0028g02630.v2.1:gene;VIT_212s0028g02630.1.v2.1.CDS.7:CDS	GO:0007264;GO:0005525	RAC-like 3 RAC-like 2
K1 vs K4	S12_4004619	12	4004619	0.684107	VIT_212s0028g03270.1.v2.1.CDS.1:CDS	GO:0006355;GO:0003700	erf domain protein 9
K1 vs K4	S12_12140377	12	12140377	0.6
K1 vs K4	S12_19020431	12	19020431	0.6	VIT_212s0034g02550.v2.1:gene	GO:0055085;GO:0046873;GO:0030001;GO:0016020	magnesium transporter 6
K1 vs K4	S12_20708493	12	20708493	0.6
K1 vs K4	S13_1457325	13	1457325	0.6	VIT_213s0067g02720.1.v2.1.CDS.4:CDS;VIT_213s0067g02720.v2.1:gene	GO:0055114;GO:0020037;GO:0016705;GO:0005506	cytochrome p450 79a2
K1 vs K4	S13_6515122	13	6515122	0.684107
K1 vs K4	S13_9343364	13	9343364	0.6	VIT_213s0106g00030.v2.1:gene;VIT_213s0106g00030.1.v2.1.CDS.2:CDS		Ankyrin repeat family protein
K1 vs K4	S13_9577961	13	9577961	0.6	VIT_213s0106g00200.1.v2.1.CDS.2:CDS;VIT_213s0106g00200.v2.1:gene		Ankyrin repeat family protein
K1 vs K4	S13_21799794	13	21799794	0.684107
K1 vs K4	S14_2130716	14	2130716	0.6	VIT_214s0060g02480.1.v2.1.CDS.2:CDS;VIT_214s0060g02480.v2.1:gene
K1 vs K4	S14_2130717	14	2130717	0.6	VIT_214s0060g02480.1.v2.1.CDS.2:CDS;VIT_214s0060g02480.v2.1:gene
K1 vs K4	S14_2130720	14	2130720	0.6	VIT_214s0060g02480.1.v2.1.CDS.2:CDS;VIT_214s0060g02480.v2.1:gene
K1 vs K4	S14_2130735	14	2130735	0.6	VIT_214s0060g02480.1.v2.1.CDS.2:CDS;VIT_214s0060g02480.v2.1:gene
K1 vs K4	S14_2437480	14	2437480	0.6	VIT_214s0060g02636.1.v2.1.CDS.1:CDS		Plant protein of unknown function (DUF247)
K1 vs K4	S14_2437481	14	2437481	0.6	VIT_214s0060g02636.1.v2.1.CDS.1:CDS		Plant protein of unknown function (DUF247)
K1 vs K4	S14_2437482	14	2437482	0.6	VIT_214s0060g02636.1.v2.1.CDS.1:CDS		Plant protein of unknown function (DUF247)
K1 vs K4	S14_2437523	14	2437523	0.6	VIT_214s0060g02636.1.v2.1.CDS.1:CDS		Plant protein of unknown function (DUF247)
K1 vs K4	S14_5434328	14	5434328	0.6	VIT_214s0030g01060.v2.1:gene
K1 vs K4	S14_29303784	14	29303784	0.642857
K1 vs K4	S15_4586823	15	4586823	0.6
K1 vs K4	S15_4586838	15	4586838	0.6
K1 vs K4	S15_4586908	15	4586908	0.6
K1 vs K4	S15_4586912	15	4586912	0.6
K1 vs K4	S15_4586923	15	4586923	0.6
K1 vs K4	S15_4586929	15	4586929	0.6
K1 vs K4	S15_4986602	15	4986602	0.6
K1 vs K4	S15_20179424	15	20179424	0.6
K1 vs K4	S16_16863822	16	16863822	0.574074
K1 vs K4	S16_21311072	16	21311072	0.6	VIT_216s0098g01030.v2.1:gene	GO:0005515	Transducin/WD40 repeat-like superfamily protein
K1 vs K4	S16_21710249	16	21710249	0.684107	VIT_216s0098g01540.v2.1:gene;VIT_216s0098g01540.1.v2.1.CDS.2:CDS		Tetratricopeptide repeat (TPR)-like superfamily protein
K1 vs K4	S17_489208	17	489208	0.565217
K1 vs K4	S17_8590188	17	8590188	0.6	VIT_217s0000g07610.v2.1:gene		B12D protein
K1 vs K4	S17_8597492	17	8597492	0.6
K1 vs K4	S17_8597521	17	8597521	0.6
K1 vs K4	S17_8597558	17	8597558	0.6
K1 vs K4	S17_9555548	17	9555548	0.574074	VIT_217s0000g08360.v2.1:gene;VIT_217s0000g08360.1.v2.1.CDS.36:CDS	;GO:0016773;GO:0005515;GO:0016773	ataxia-telangiectasia mutated
K1 vs K4	S18_6031160	18	6031160	0.684107
K1 vs K4	S18_7075045	18	7075045	0.516616	VIT_218s0001g08640.1.v2.1.CDS.2:CDS;VIT_218s0001g08640.v2.1:gene	GO:0003676	R-binding protein 1
K1 vs K4	S18_10395965	18	10395965	0.6	VIT_218s0001g12220.1.v2.1.CDS.4:CDS;VIT_218s0001g12220.2.v2.1.CDS.4:CDS;VIT_218s0001g12220.v2.1:gene		C2H2-like zinc finger protein
K1 vs K4	S19_5916417	19	5916417	0.6	VIT_219s0177g00070.2.v2.1.CDS.1:CDS;VIT_219s0177g00070.4.v2.1.CDS.1:CDS		polyubiquitin 10
K1 vs K4	S19_16085693	19	16085693	0.6	VIT_219s0176g00040.v2.1:gene;VIT_219s0176g00040.1.v2.1.CDS.2:CDS		Protein of unknown function DUF547
K1 vs K4	S19_19949620	19	19949620	0.574074	VIT_219s0027g00740.1.v2.1.CDS.3:CDS;VIT_219s0027g00740.v2.1:gene		SBP (S-ribonuclease binding protein) family protein
K1 vs K5	S1_14982659	1	14982659	0.543451
K1 vs K5	S1_14982675	1	14982675	0.543451
K1 vs K5	S1_19978028	1	19978028	0.562365	VIT_201s0010g02920.v2.1:gene	GO:0005524;GO:0003676;GO:0004386	R helicase family protein
K1 vs K5	S1_19978029	1	19978029	0.562365	VIT_201s0010g02920.v2.1:gene	GO:0005524;GO:0003676;GO:0004386	R helicase family protein
K1 vs K5	S1_19978043	1	19978043	0.562365	VIT_201s0010g02920.v2.1:gene	GO:0005524;GO:0003676;GO:0004386	R helicase family protein
K1 vs K5	S1_19978047	1	19978047	0.562365	VIT_201s0010g02920.v2.1:gene	GO:0005524;GO:0003676;GO:0004386	R helicase family protein
K1 vs K5	S1_19978049	1	19978049	0.562365	VIT_201s0010g02920.v2.1:gene	GO:0005524;GO:0003676;GO:0004386	R helicase family protein
K1 vs K5	S1_22625427	1	22625427	0.557764	VIT_201s0150g00180.v2.1:gene;VIT_201s0150g00180.1.v2.1.CDS.4:CDS		Exostosin family protein
K1 vs K5	S1_22692431	1	22692431	0.508013
K1 vs K5	S1_22692437	1	22692437	0.508013
K1 vs K5	S2_2941105	2	2941105	0.508013
K1 vs K5	S2_2989468	2	2989468	0.508013
K1 vs K5	S2_2989481	2	2989481	0.508013
K1 vs K5	S2_3167357	2	3167357	0.508013	VIT_202s0025g03630.v2.1:gene	GO:0046872;GO:0030001;GO:0000166	heavy metal atpase 5
K1 vs K5	S2_3231574	2	3231574	0.508013	VIT_202s0025g03710.v2.1:gene;VIT_202s0025g03710.1.v2.1.CDS.1:CDS		Arabidopsis thalia protein of unknown function (DUF821)
K1 vs K5	S2_3816849	2	3816849	0.583333
K1 vs K5	S2_3816883	2	3816883	0.583333
K1 vs K5	S2_5125764	2	5125764	0.555053	VIT_202s0154g00290.1.v2.1.CDS.1:CDS		Bifunctiol inhibitor/lipid-transfer protein/seed storage 2S albumin superfamily protein
K1 vs K5	S3_1088773	3	1088773	0.574468	VIT_203s0038g01620.v2.1:gene	GO:0043531	Disease resistance protein (CC-NBS-LRR class) family
K1 vs K5	S3_14872578	3	14872578	0.515789
K1 vs K5	S4_3479809	4	3479809	0.583333	VIT_204s0008g04150.v2.1:gene;VIT_204s0008g04150.1.v2.1.CDS.3:CDS;VIT_204s0008g04150.2.v2.1.CDS.3:CDS;VIT_204s0008g04150.5.v2.1.CDS.1:CDS		BURP domain-containing protein
K1 vs K5	S4_15986153	4	15986153	0.583333
K1 vs K5	S4_18532165	4	18532165	0.508013	VIT_204s0023g01970.v2.1:gene	GO:0016853;GO:0005975	Galactose mutarotase-like superfamily protein
K1 vs K5	S4_20162727	4	20162727	0.597351	VIT_204s0023g03620.v2.1:gene	GO:0008540;GO:0006511	regulatory particle non-ATPase 10
K1 vs K5	S4_20162728	4	20162728	0.564945	VIT_204s0023g03620.v2.1:gene	GO:0008540;GO:0006511	regulatory particle non-ATPase 10
K1 vs K5	S5_6661306	5	6661306	0.530503
K1 vs K5	S5_7646166	5	7646166	0.546034
K1 vs K5	S5_21208807	5	21208807	0.508013	VIT_205s0124g00610.1.v2.1.CDS.3:CDS;VIT_205s0124g00610.v2.1:gene		Ankyrin repeat family protein
K1 vs K5	S5_21260420	5	21260420	0.508013
K1 vs K5	S5_22135079	5	22135079	0.508013	VIT_205s0102g00260.v2.1:gene;VIT_205s0102g00260.1.v2.1.CDS.9:CDS	GO:0005524;GO:0005515	cell division cycle protein 48-related / CDC48-related
K1 vs K5	S5_23191060	5	23191060	0.508013	VIT_205s0102g01080.1.v2.1.CDS.1:CDS;VIT_205s0102g01080.v2.1:gene		Protein of unknown function (DUF594)
K1 vs K5	S5_23191077	5	23191077	0.508013	VIT_205s0102g01080.1.v2.1.CDS.1:CDS;VIT_205s0102g01080.v2.1:gene		Protein of unknown function (DUF594)
K1 vs K5	S6_6579949	6	6579949	0.508013
K1 vs K5	S6_15425493	6	15425493	0.623123	VIT_206s0009g02640.v2.1:gene	GO:0003824	Aldolase superfamily protein
K1 vs K5	S7_9342628	7	9342628	0.533331
K1 vs K5	S7_20503032	7	20503032	0.508013	VIT_207s0130g00210.v2.1:gene;VIT_207s0130g00210.1.v2.1.CDS.5:CDS	GO:0005515	RING/FYVE/PHD zinc finger superfamily protein
K1 vs K5	S8_722085	8	722085	0.508013
K1 vs K5	S8_722108	8	722108	0.508013
K1 vs K5	S8_722138	8	722138	0.508013
K1 vs K5	S8_972663	8	972663	0.508013	VIT_208s0056g00690.1.v2.1.CDS.1:CDS	GO:0003676	UBP1-associated protein 2A
K1 vs K5	S8_11778396	8	11778396	0.508013	VIT_208s0040g00820.1.v2.1.CDS.1:CDS	GO:0055114;GO:0020037;GO:0016705;GO:0005506	cytochrome P450 family 94 subfamily D polypeptide 2
K1 vs K5	S8_11778507	8	11778507	0.508013	VIT_208s0040g00820.1.v2.1.CDS.1:CDS	GO:0055114;GO:0020037;GO:0016705;GO:0005506	cytochrome P450 family 94 subfamily D polypeptide 2
K1 vs K5	S8_13783236	8	13783236	0.508013	VIT_208s0040g02750.v2.1:gene;VIT_208s0040g02750.1.v2.1.CDS.2:CDS;VIT_208s0040g02750.2.v2.1.CDS.1:CDS		Ankyrin repeat family protein
K1 vs K5	S8_14342210	8	14342210	0.508013
K1 vs K5	S8_17541370	8	17541370	0.508013
K1 vs K5	S9_5437646	9	5437646	0.583333	VIT_209s0002g05680.v2.1:gene
K1 vs K5	S9_13012677	9	13012677	0.623123	VIT_209s0070g00080.v2.1:gene;VIT_209s0070g00080.2.v2.1.CDS.1:CDS;VIT_209s0070g00080.1.v2.1.CDS.2:CDS;VIT_209s0070g00080.4.v2.1.CDS.2:CDS	GO:0016020;GO:0006810;GO:0005215	NOD26-like intrinsic protein 6 1
K1 vs K5	S9_17939842	9	17939842	0.501535
K1 vs K5	S9_22839601	9	22839601	0.583333	VIT_209s0054g01770.v2.1:gene		high chlorophyll fluorescence phenotype 173
K1 vs K5	S9_22860973	9	22860973	0.508013	VIT_209s0054g01780.v2.1:gene	GO:0005515;GO:0008270;GO:0006355;GO:0005634;GO:0004402;GO:0003712;GO:0016573	histone acetyltransferase of the CBP family 12
K1 vs K5	S10_2913740	10	2913740	0.508013
K1 vs K5	S11_137935	11	137935	0.508013
K1 vs K5	S11_137951	11	137951	0.529543
K1 vs K5	S11_14629321	11	14629321	0.508013
K1 vs K5	S11_14629917	11	14629917	0.508013
K1 vs K5	S12_832734	12	832734	0.557764	VIT_212s0028g00220.v2.1:gene		Tetratricopeptide repeat (TPR)-like superfamily protein
K1 vs K5	S12_947740	12	947740	0.583333	VIT_212s0028g00340.v2.1:gene	GO:0006468;GO:0005524;GO:0004672;GO:0006468;GO:0004672	Protein kise superfamily protein
K1 vs K5	S12_947743	12	947743	0.583333	VIT_212s0028g00340.v2.1:gene	GO:0006468;GO:0005524;GO:0004672;GO:0006468;GO:0004672	Protein kise superfamily protein
K1 vs K5	S12_947748	12	947748	0.583333	VIT_212s0028g00340.v2.1:gene	GO:0006468;GO:0005524;GO:0004672;GO:0006468;GO:0004672	Protein kise superfamily protein
K1 vs K5	S12_947778	12	947778	0.583333	VIT_212s0028g00340.v2.1:gene	GO:0006468;GO:0005524;GO:0004672;GO:0006468;GO:0004672	Protein kise superfamily protein
K1 vs K5	S12_947784	12	947784	0.583333	VIT_212s0028g00340.v2.1:gene	GO:0006468;GO:0005524;GO:0004672;GO:0006468;GO:0004672	Protein kise superfamily protein
K1 vs K5	S12_2173204	12	2173204	0.583333	VIT_212s0028g01520.1.v2.1.CDS.1:CDS;VIT_212s0028g01520.v2.1:gene	GO:0006468;GO:0005524;GO:0004672	S-domain-2 5
K1 vs K5	S12_2173206	12	2173206	0.583333	VIT_212s0028g01520.1.v2.1.CDS.1:CDS;VIT_212s0028g01520.v2.1:gene	GO:0006468;GO:0005524;GO:0004672	S-domain-2 5
K1 vs K5	S12_2173207	12	2173207	0.583333	VIT_212s0028g01520.1.v2.1.CDS.1:CDS;VIT_212s0028g01520.v2.1:gene	GO:0006468;GO:0005524;GO:0004672	S-domain-2 5
K1 vs K5	S12_2173212	12	2173212	0.583333	VIT_212s0028g01520.1.v2.1.CDS.1:CDS;VIT_212s0028g01520.v2.1:gene	GO:0006468;GO:0005524;GO:0004672	S-domain-2 5
K1 vs K5	S12_2173214	12	2173214	0.583333	VIT_212s0028g01520.1.v2.1.CDS.1:CDS;VIT_212s0028g01520.v2.1:gene	GO:0006468;GO:0005524;GO:0004672	S-domain-2 5
K1 vs K5	S12_2173215	12	2173215	0.583333	VIT_212s0028g01520.1.v2.1.CDS.1:CDS;VIT_212s0028g01520.v2.1:gene	GO:0006468;GO:0005524;GO:0004672	S-domain-2 5
K1 vs K5	S12_2173245	12	2173245	0.583333	VIT_212s0028g01520.1.v2.1.CDS.1:CDS;VIT_212s0028g01520.v2.1:gene	GO:0006468;GO:0005524;GO:0004672	S-domain-2 5
K1 vs K5	S12_2173850	12	2173850	0.574468	VIT_212s0028g01520.1.v2.1.CDS.1:CDS;VIT_212s0028g01520.v2.1:gene	GO:0006468;GO:0005524;GO:0004672	S-domain-2 5
K1 vs K5	S12_2173882	12	2173882	0.574468	VIT_212s0028g01520.1.v2.1.CDS.1:CDS;VIT_212s0028g01520.v2.1:gene	GO:0006468;GO:0005524;GO:0004672	S-domain-2 5
K1 vs K5	S12_2173940	12	2173940	0.511647	VIT_212s0028g01520.1.v2.1.CDS.1:CDS;VIT_212s0028g01520.v2.1:gene	GO:0006468;GO:0005524;GO:0004672	S-domain-2 5
K1 vs K5	S12_2173941	12	2173941	0.511647	VIT_212s0028g01520.1.v2.1.CDS.1:CDS;VIT_212s0028g01520.v2.1:gene	GO:0006468;GO:0005524;GO:0004672	S-domain-2 5
K1 vs K5	S12_2402979	12	2402979	0.583333	VIT_212s0028g01770.1.v2.1.CDS.1:CDS;VIT_212s0028g01770.v2.1:gene	GO:0055114;GO:0050660;GO:0016491	FAD-binding Berberine family protein
K1 vs K5	S12_2402981	12	2402981	0.583333	VIT_212s0028g01770.1.v2.1.CDS.1:CDS;VIT_212s0028g01770.v2.1:gene	GO:0055114;GO:0050660;GO:0016491	FAD-binding Berberine family protein
K1 vs K5	S12_2402989	12	2402989	0.583333	VIT_212s0028g01770.1.v2.1.CDS.1:CDS;VIT_212s0028g01770.v2.1:gene	GO:0055114;GO:0050660;GO:0016491	FAD-binding Berberine family protein
K1 vs K5	S12_2635578	12	2635578	0.583333	VIT_212s0028g01980.v2.1:gene		Ribosomal protein L1p/L10e family
K1 vs K5	S12_2648354	12	2648354	0.574468	VIT_212s0028g01990.1.v2.1.CDS.5:CDS;VIT_212s0028g01990.v2.1:gene	GO:0016192;GO:0006904
K1 vs K5	S12_2648420	12	2648420	0.583333	VIT_212s0028g01990.1.v2.1.CDS.5:CDS;VIT_212s0028g01990.v2.1:gene	GO:0016192;GO:0006904
K1 vs K5	S12_3308225	12	3308225	0.583333	VIT_212s0028g02550.v2.1:gene;VIT_212s0028g02550.1.v2.1.CDS.3:CDS	GO:0055085;GO:0016021	sodium/calcium exchanger family protein / calcium-binding EF hand family protein
K1 vs K5	S12_7187235	12	7187235	0.583333	VIT_212s0059g02410.1.v2.1.CDS.1:CDS;VIT_212s0059g02410.v2.1:gene	GO:0055114;GO:0020037;GO:0006979;GO:0004601	Peroxidase superfamily protein
K1 vs K5	S12_7188313	12	7188313	0.583333	VIT_212s0059g02410.v2.1:gene;VIT_212s0059g02410.1.v2.1.CDS.4:CDS	GO:0055114;GO:0020037;GO:0006979;GO:0004601	Peroxidase superfamily protein
K1 vs K5	S12_8203838	12	8203838	0.521263	VIT_212s0134g00580.1.v2.1.CDS.1:CDS	GO:0016747	HXXXD-type acyl-transferase family protein
K1 vs K5	S12_8203843	12	8203843	0.521263	VIT_212s0134g00580.1.v2.1.CDS.1:CDS	GO:0016747	HXXXD-type acyl-transferase family protein
K1 vs K5	S12_9250261	12	9250261	0.583333	VIT_212s0057g00614.1.v2.1.CDS.1:CDS	GO:0046872;GO:0000166	ATPase E1-E2 type family protein / haloacid dehalogese-like hydrolase family protein
K1 vs K5	S12_9250271	12	9250271	0.583333	VIT_212s0057g00614.1.v2.1.CDS.1:CDS	GO:0046872;GO:0000166	ATPase E1-E2 type family protein / haloacid dehalogese-like hydrolase family protein
K1 vs K5	S12_14339961	12	14339961	0.508013	VIT_212s0055g00920.v2.1:gene	GO:0016846	AGD2-like defense response protein 1
K1 vs K5	S12_14339991	12	14339991	0.508013	VIT_212s0055g00920.v2.1:gene	GO:0016846	AGD2-like defense response protein 1
K1 vs K5	S12_15340976	12	15340976	0.583333
K1 vs K5	S12_19869723	12	19869723	0.530503	VIT_212s0035g00520.v2.1:gene		NB-ARC domain-containing disease resistance protein
K1 vs K5	S12_20813984	12	20813984	0.583333	VIT_212s0035g01050.v2.1:gene;VIT_212s0035g01050.1.v2.1.CDS.3:CDS	GO:0005515	Octicosapeptide/Phox/Bem1p family protein
K1 vs K5	S13_1655302	13	1655302	0.611903	VIT_213s0067g03060.v2.1:gene	GO:0000049	Nucleic acid-binding OB-fold-like protein
K1 vs K5	S13_2104816	13	2104816	0.508013	VIT_213s0067g03760.1.v2.1.CDS.5:CDS;VIT_213s0067g03760.v2.1:gene	GO:0046540;GO:0000398	Pre-mR-splicing factor 3
K1 vs K5	S13_21162548	13	21162548	0.508013
K1 vs K5	S13_21162552	13	21162552	0.508013
K1 vs K5	S13_21162582	13	21162582	0.508013
K1 vs K5	S14_20365593	14	20365593	0.560988
K1 vs K5	S14_20630017	14	20630017	0.521263	VIT_214s0006g02660.v2.1:gene	GO:0006468;GO:0005524;GO:0004672	receptor serine/threonine kise putative Protein kise superfamily protein
K1 vs K5	S14_25179917	14	25179917	0.508013
K1 vs K5	S15_15000484	15	15000484	0.583333	VIT_215s0048g00850.1.v2.1.CDS.1:CDS;VIT_215s0048g00850.v2.1:gene
K1 vs K5	S15_15690824	15	15690824	0.521263	VIT_215s0048g01530.v2.1:gene;VIT_215s0048g01530.1.v2.1.CDS.1:CDS	GO:0055114;GO:0020037;GO:0016705;GO:0005506	cytochrome P450 family 76 subfamily C polypeptide 1
K1 vs K5	S16_3758753	16	3758753	0.583333	VIT_216s0115g00210.v2.1:gene		Phosphatidylinositol 3- and 4-kise family protein with FAT domain
K1 vs K5	S16_5030566	16	5030566	0.508013
K1 vs K5	S16_5030629	16	5030629	0.508013
K1 vs K5	S16_5030632	16	5030632	0.508013
K1 vs K5	S17_10607677	17	10607677	0.508013	VIT_217s0000g09050.v2.1:gene;VIT_217s0000g09050.1.v2.1.CDS.1:CDS
K1 vs K5	S17_15998083	17	15998083	0.623123	VIT_217s0053g00700.v2.1:gene;VIT_217s0053g00700.1.v2.1.CDS.12:CDS	GO:0016157;GO:0005985	sucrose synthase 6
K1 vs K5	S18_7822841	18	7822841	0.508013	VIT_218s0001g09320.v2.1:gene	GO:0006468;GO:0004672	casein kise II alpha chain 2
K1 vs K5	S18_8610352	18	8610352	0.583333	VIT_218s0001g10270.v2.1:gene	GO:0046983	basic helix-loop-helix (bHLH) D-binding superfamily protein
K1 vs K5	S18_11730982	18	11730982	0.583333	VIT_218s0001g13710.v2.1:gene;VIT_218s0001g13710.1.v2.1.CDS.2:CDS		basic pentacysteine 6
K1 vs K5	S18_11867180	18	11867180	0.515789	VIT_218s0001g13870.v2.1:gene	GO:0005515	IQ-domain 32
K1 vs K5	S18_11867182	18	11867182	0.515789	VIT_218s0001g13870.v2.1:gene	GO:0005515	IQ-domain 32
K1 vs K5	S18_11867184	18	11867184	0.515789	VIT_218s0001g13870.v2.1:gene	GO:0005515	IQ-domain 32
K1 vs K5	S18_11867185	18	11867185	0.515789	VIT_218s0001g13870.v2.1:gene	GO:0005515	IQ-domain 32
K1 vs K5	S18_11867186	18	11867186	0.515789	VIT_218s0001g13870.v2.1:gene	GO:0005515	IQ-domain 32
K1 vs K5	S18_11867188	18	11867188	0.515789	VIT_218s0001g13870.v2.1:gene	GO:0005515	IQ-domain 32
K1 vs K5	S18_11867190	18	11867190	0.515789	VIT_218s0001g13870.v2.1:gene	GO:0005515	IQ-domain 32
K1 vs K5	S18_11867191	18	11867191	0.515789	VIT_218s0001g13870.v2.1:gene	GO:0005515	IQ-domain 32
K1 vs K5	S18_11867195	18	11867195	0.515789	VIT_218s0001g13870.v2.1:gene;VIT_218s0001g13870.1.v2.1.CDS.3:CDS	GO:0005515	IQ-domain 32
K1 vs K5	S18_11867219	18	11867219	0.515789	VIT_218s0001g13870.v2.1:gene;VIT_218s0001g13870.1.v2.1.CDS.3:CDS	GO:0005515	IQ-domain 32
K1 vs K5	S19_25628	19	25628	0.508013	VIT_219s0014g00020.v2.1:gene;VIT_219s0014g00020.1.v2.1.CDS.9:CDS	GO:0016887;GO:0005524;GO:0019538	Clp ATPase
K1 vs K5	S19_25636	19	25636	0.508013	VIT_219s0014g00020.v2.1:gene;VIT_219s0014g00020.1.v2.1.CDS.9:CDS	GO:0016887;GO:0005524;GO:0019538	Clp ATPase
K1 vs K5	S19_280546	19	280546	0.583333	VIT_219s0014g00280.v2.1:gene		Nodulin MtN3 family protein
K1 vs K5	S19_280548	19	280548	0.583333	VIT_219s0014g00280.v2.1:gene		Nodulin MtN3 family protein
K1 vs K5	S19_5439712	19	5439712	0.508013	VIT_219s0014g05160.1.v2.1.CDS.1:CDS	GO:0005515;GO:0043531	NB-ARC domain-containing disease resistance protein
K1 vs K5	S19_5445287	19	5445287	0.508013	VIT_219s0014g05170.1.v2.1.CDS.1:CDS;VIT_219s0014g05170.v2.1:gene	GO:0043531	NB-ARC domain-containing disease resistance protein
K1 vs K5	S19_10666502	19	10666502	0.508013	VIT_219s0015g01870.v2.1:gene;VIT_219s0015g01870.7.v2.1.CDS.1:CDS;VIT_219s0015g01870.1.v2.1.CDS.3:CDS	GO:0043565;GO:0006355;GO:0003700	WRKY D-binding protein 2
K1 vs K5	S19_22805222	19	22805222	0.508013
K1 vs K6	S1_979560	1	979560	0.5208	VIT_201s0011g01130.1.v2.1.CDS.1:CDS		Pentatricopeptide repeat (PPR) superfamily protein
K1 vs K6	S1_979579	1	979579	0.5208	VIT_201s0011g01130.1.v2.1.CDS.1:CDS		Pentatricopeptide repeat (PPR) superfamily protein
K1 vs K6	S1_3144757	1	3144757	0.529805
K1 vs K6	S1_4244946	1	4244946	0.512195	VIT_201s0011g04710.v2.1:gene;VIT_201s0011g04710.1.v2.1.CDS.3:CDS	GO:0046872;GO:0030001	Heavy metal transport/detoxification superfamily protein
K1 vs K6	S1_4246222	1	4246222	0.512195
K1 vs K6	S1_7636212	1	7636212	0.662418
K1 vs K6	S1_8168520	1	8168520	0.662418
K1 vs K6	S1_10396406	1	10396406	0.529805
K1 vs K6	S1_21655756	1	21655756	0.512195	VIT_201s0244g00090.1.v2.1.CDS.1:CDS	GO:0006468;GO:0004672	Malectin/receptor-like protein kise family protein
K1 vs K6	S1_21662993	1	21662993	0.512195
K1 vs K6	S2_3231574	2	3231574	0.512195	VIT_202s0025g03710.v2.1:gene;VIT_202s0025g03710.1.v2.1.CDS.1:CDS		Arabidopsis thalia protein of unknown function (DUF821)
K1 vs K6	S2_3816849	2	3816849	0.512195
K1 vs K6	S2_3816883	2	3816883	0.512195
K1 vs K6	S2_4715896	2	4715896	0.512195
K1 vs K6	S2_4715923	2	4715923	0.512195
K1 vs K6	S2_4715924	2	4715924	0.512195
K1 vs K6	S2_5062780	2	5062780	0.529805
K1 vs K6	S2_5222414	2	5222414	0.572803	VIT_202s0154g00410.1.v2.1.CDS.1:CDS
K1 vs K6	S2_8436646	2	8436646	0.609328
K1 vs K6	S2_17904066	2	17904066	0.641026
K1 vs K6	S2_17904078	2	17904078	0.641026
K1 vs K6	S2_17904080	2	17904080	0.641026
K1 vs K6	S2_17904087	2	17904087	0.641026
K1 vs K6	S2_17904116	2	17904116	0.641026
K1 vs K6	S3_3770158	3	3770158	0.512195	VIT_203s0063g00160.1.v2.1.CDS.1:CDS;VIT_203s0063g00160.v2.1:gene	GO:0008270;GO:0005515	RING/U-box superfamily protein
K1 vs K6	S3_3770174	3	3770174	0.512195	VIT_203s0063g00160.1.v2.1.CDS.1:CDS;VIT_203s0063g00160.v2.1:gene	GO:0008270;GO:0005515	RING/U-box superfamily protein
K1 vs K6	S3_3770176	3	3770176	0.512195	VIT_203s0063g00160.1.v2.1.CDS.1:CDS;VIT_203s0063g00160.v2.1:gene	GO:0008270;GO:0005515	RING/U-box superfamily protein
K1 vs K6	S3_5506855	3	5506855	0.529805	VIT_203s0063g02260.v2.1:gene;VIT_203s0063g02260.3.v2.1.CDS.14:CDS;VIT_203s0063g02260.1.v2.1.CDS.14:CDS	GO:0016773;GO:0048015;GO:0046854;GO:0048015;GO:0046854	Phosphatidylinositol 3- and 4-kise family protein
K1 vs K6	S3_14872578	3	14872578	0.572803
K1 vs K6	S3_15519337	3	15519337	0.512195
K1 vs K6	S4_2110920	4	2110920	0.529805	VIT_204s0008g02560.v2.1:gene;VIT_204s0008g02560.1.v2.1.CDS.4:CDS		Protein kise superfamily protein
K1 vs K6	S4_4971246	4	4971246	0.662418	VIT_204s0008g05510.1.v2.1.CDS.1:CDS;VIT_204s0008g05510.v2.1:gene
K1 vs K6	S4_6943185	4	6943185	0.557849
K1 vs K6	S4_8723380	4	8723380	0.512195	VIT_204s0069g00720.1.v2.1.CDS.1:CDS;VIT_204s0069g00720.v2.1:gene		glutamate receptor 2.1
K1 vs K6	S4_15390186	4	15390186	0.624449
K1 vs K6	S4_17568432	4	17568432	0.557849	VIT_204s0023g01140.1.v2.1.CDS.1:CDS	GO:0016021	GNS1/SUR4 membrane protein family
K1 vs K6	S4_17568570	4	17568570	0.512195	VIT_204s0023g01140.1.v2.1.CDS.1:CDS	GO:0016021	GNS1/SUR4 membrane protein family
K1 vs K6	S4_17675473	4	17675473	0.512195	VIT_204s0023g01270.2.v2.1.CDS.1:CDS;VIT_204s0023g01270.v2.1:gene	GO:0055085;GO:0016021	Major facilitator superfamily protein
K1 vs K6	S4_18329845	4	18329845	0.512195	VIT_204s0023g01750.1.v2.1.CDS.1:CDS;VIT_204s0023g01750.v2.1:gene	GO:0016192;GO:0006886	Vacuolar sorting protein 39
K1 vs K6	S4_18532165	4	18532165	0.512195	VIT_204s0023g01970.v2.1:gene	GO:0016853;GO:0005975	Galactose mutarotase-like superfamily protein
K1 vs K6	S4_22829513	4	22829513	0.529805
K1 vs K6	S4_22842947	4	22842947	0.529805
K1 vs K6	S5_3370457	5	3370457	0.512195
K1 vs K6	S5_17561942	5	17561942	0.615827
K1 vs K6	S5_17561944	5	17561944	0.615827
K1 vs K6	S5_17749041	5	17749041	0.512195	VIT_205s0029g01525.v2.1:gene;VIT_205s0029g01525.1.v2.1.CDS.1:CDS		Ankyrin repeat family protein
K1 vs K6	S5_17749067	5	17749067	0.512195	VIT_205s0029g01525.v2.1:gene;VIT_205s0029g01525.1.v2.1.CDS.1:CDS		Ankyrin repeat family protein
K1 vs K6	S5_17749309	5	17749309	0.512195
K1 vs K6	S5_17749335	5	17749335	0.512195
K1 vs K6	S5_21307067	5	21307067	0.529805	VIT_205s0124g00697.v2.1:gene;VIT_205s0124g00697.1.v2.1.CDS.2:CDS		Ankyrin repeat family protein
K1 vs K6	S5_22135079	5	22135079	0.512195	VIT_205s0102g00260.v2.1:gene;VIT_205s0102g00260.1.v2.1.CDS.9:CDS	GO:0005524;GO:0005515	cell division cycle protein 48-related / CDC48-related
K1 vs K6	S5_22367614	5	22367614	0.529805	VIT_205s0102g00390.v2.1:gene;VIT_205s0102g00390.1.v2.1.CDS.2:CDS	GO:0006355	Far-red impaired responsive (FAR1) family protein
K1 vs K6	S5_22523662	5	22523662	0.512195	VIT_205s0102g00600.1.v2.1.CDS.1:CDS
K1 vs K6	S5_23046904	5	23046904	0.521307	VIT_205s0102g01030.1.v2.1.CDS.1:CDS	GO:0043531	NB-ARC domain-containing disease resistance protein
K1 vs K6	S6_3351875	6	3351875	0.512195	VIT_206s0004g02700.v2.1:gene		Protein of unknown function (DUF707)
K1 vs K6	S6_3351882	6	3351882	0.512195	VIT_206s0004g02700.v2.1:gene		Protein of unknown function (DUF707)
K1 vs K6	S6_3357673	6	3357673	0.512195	VIT_206s0004g02710.v2.1:gene;VIT_206s0004g02710.1.v2.1.CDS.4:CDS		Nucleotide/sugar transporter family protein
K1 vs K6	S6_3675272	6	3675272	0.512195	VIT_206s0004g02940.v2.1:gene;VIT_206s0004g02940.1.v2.1.CDS.1:CDS	;GO:0046872;GO:0003676	zinc finger (CCCH-type) family protein
K1 vs K6	S6_13491650	6	13491650	0.512195	VIT_206s0009g01580.v2.1:gene
K1 vs K6	S6_13491710	6	13491710	0.512195	VIT_206s0009g01580.v2.1:gene
K1 vs K6	S6_14200088	6	14200088	0.512195
K1 vs K6	S7_1596765	7	1596765	0.572803	VIT_207s0104g00340.v2.1:gene		Tudor/PWWP/MBT domain-containing protein
K1 vs K6	S7_2863131	7	2863131	0.572803
K1 vs K6	S7_3356888	7	3356888	0.512195	VIT_207s0005g00720.1.v2.1.CDS.2:CDS;VIT_207s0005g00720.v2.1:gene	GO:0004857;GO:0042545;GO:0030599;GO:0005618	Plant invertase/pectin methylesterase inhibitor superfamily
K1 vs K6	S7_7543394	7	7543394	0.529805	VIT_207s0005g04460.v2.1:gene;VIT_207s0005g04460.1.v2.1.CDS.3:CDS	GO:0016887;GO:0005524;GO:0055085;GO:0042626;GO:0016021;GO:0006810	multidrug resistance-associated protein 5
K1 vs K6	S7_9342628	7	9342628	0.504053
K1 vs K6	S7_10270744	7	10270744	0.512195
K1 vs K6	S7_10962992	7	10962992	0.512195	VIT_207s0005g06150.v2.1:gene;VIT_207s0005g06150.5.v2.1.CDS.6:CDS
K1 vs K6	S7_10962993	7	10962993	0.512195	VIT_207s0005g06150.v2.1:gene;VIT_207s0005g06150.5.v2.1.CDS.6:CDS
K1 vs K6	S7_10963041	7	10963041	0.512195	VIT_207s0005g06150.v2.1:gene;VIT_207s0005g06150.5.v2.1.CDS.6:CDS
K1 vs K6	S7_11537958	7	11537958	0.512195	VIT_207s0005g06380.v2.1:gene	GO:0005515	LEUNIG_homolog
K1 vs K6	S7_11538066	7	11538066	0.512195	VIT_207s0005g06380.v2.1:gene	GO:0005515	LEUNIG_homolog
K1 vs K6	S7_14406583	7	14406583	0.512195
K1 vs K6	S7_20426449	7	20426449	0.564474	VIT_207s0130g00150.v2.1:gene		Thioesterase superfamily protein
K1 vs K6	S8_2989555	8	2989555	0.529805	VIT_208s0032g00080.v2.1:gene
K1 vs K6	S8_3793527	8	3793527	0.609328	VIT_208s0032g00510.1.v2.1.CDS.1:CDS;VIT_208s0032g00510.v2.1:gene		alpha/beta-Hydrolases superfamily protein
K1 vs K6	S8_3793530	8	3793530	0.609328	VIT_208s0032g00510.1.v2.1.CDS.1:CDS;VIT_208s0032g00510.v2.1:gene		alpha/beta-Hydrolases superfamily protein
K1 vs K6	S8_3793545	8	3793545	0.609328	VIT_208s0032g00510.1.v2.1.CDS.1:CDS;VIT_208s0032g00510.v2.1:gene		alpha/beta-Hydrolases superfamily protein
K1 vs K6	S8_5018008	8	5018008	0.641026
K1 vs K6	S8_5018031	8	5018031	0.641026
K1 vs K6	S8_5857410	8	5857410	0.604831
K1 vs K6	S8_8086216	8	8086216	0.529805
K1 vs K6	S8_13365386	8	13365386	0.662418
K1 vs K6	S8_13365402	8	13365402	0.662418
K1 vs K6	S8_15111671	8	15111671	0.512195	VIT_208s0007g00960.1.v2.1.CDS.1:CDS;VIT_208s0007g00960.v2.1:gene	GO:0030247;GO:0006468;GO:0005524;GO:0004672	Protein kise family protein
K1 vs K6	S8_17229413	8	17229413	0.512195	VIT_208s0007g03230.1.v2.1.CDS.1:CDS
K1 vs K6	S8_17541370	8	17541370	0.512195
K1 vs K6	S8_17541408	8	17541408	0.512195
K1 vs K6	S8_17969551	8	17969551	0.512195
K1 vs K6	S8_18216438	8	18216438	0.512195	VIT_208s0007g04240.v2.1:gene;VIT_208s0007g04240.1.v2.1.CDS.1:CDS		embryonic cell protein 63
K1 vs K6	S8_18216794	8	18216794	0.557849	VIT_208s0007g04240.v2.1:gene;VIT_208s0007g04240.1.v2.1.CDS.1:CDS		embryonic cell protein 63
K1 vs K6	S8_18251198	8	18251198	0.512195	VIT_208s0007g04290.v2.1:gene;VIT_208s0007g04290.1.v2.1.CDS.4:CDS	GO:0004842	ubiquitin-protein ligase 7
K1 vs K6	S8_18263824	8	18263824	0.512195	VIT_208s0007g04290.v2.1:gene	GO:0004842	ubiquitin-protein ligase 7
K1 vs K6	S8_18434814	8	18434814	0.512195	VIT_208s0007g04510.v2.1:gene;VIT_208s0007g04510.2.v2.1.CDS.6:CDS;VIT_208s0007g04510.5.v2.1.CDS.1:CDS;VIT_208s0007g04510.1.v2.1.CDS.6:CDS		Myosin heavy chain-related protein
K1 vs K6	S8_18772970	8	18772970	0.545455	VIT_208s0007g04800.v2.1:gene;VIT_208s0007g04800.1.v2.1.CDS.2:CDS		alpha carbonic anhydrase 7
K1 vs K6	S8_18860840	8	18860840	0.512195
K1 vs K6	S8_18860844	8	18860844	0.512195
K1 vs K6	S8_18888968	8	18888968	0.512195	VIT_208s0007g04940.v2.1:gene;VIT_208s0007g04940.1.v2.1.CDS.2:CDS
K1 vs K6	S8_18936501	8	18936501	0.512195	VIT_208s0007g05020.v2.1:gene;VIT_208s0007g05020.1.v2.1.CDS.5:CDS		5\'-AMP-activated protein kise-related
K1 vs K6	S8_18942994	8	18942994	0.512195
K1 vs K6	S8_18946023	8	18946023	0.512195	VIT_208s0007g05030.v2.1:gene;VIT_208s0007g05030.1.v2.1.CDS.3:CDS		myb domain protein 36
K1 vs K6	S8_19101008	8	19101008	0.512195
K1 vs K6	S8_19109024	8	19109024	0.512195
K1 vs K6	S9_1865170	9	1865170	0.511795
K1 vs K6	S9_2648673	9	2648673	0.572803	VIT_209s0002g02890.v2.1:gene	GO:0006468;GO:0005524;GO:0004672	Leucine-rich repeat protein kise family protein
K1 vs K6	S9_3741766	9	3741766	0.529805	VIT_209s0002g04060.v2.1:gene;VIT_209s0002g04060.1.v2.1.CDS.1:CDS	GO:0003723;GO:0005515	Predicted eukaryotic LigT
K1 vs K6	S9_8366445	9	8366445	0.642058
K1 vs K6	S9_14046395	9	14046395	0.537663	VIT_209s0070g00600.v2.1:gene	GO:0033617;GO:0005739
K1 vs K6	S9_20376138	9	20376138	0.512195
K1 vs K6	S9_22117811	9	22117811	0.529805	VIT_209s0054g01210.v2.1:gene	GO:0003824	camelliol C synthase 1
K1 vs K6	S9_22117812	9	22117812	0.529805	VIT_209s0054g01210.v2.1:gene	GO:0003824	camelliol C synthase 1
K1 vs K6	S9_22281630	9	22281630	0.529805
K1 vs K6	S10_1788732	10	1788732	0.512195
K1 vs K6	S10_3410127	10	3410127	0.5208	VIT_210s0003g01900.v2.1:gene	GO:0006468;GO:0005524;GO:0004672	receptor-like kise in flowers 1
K1 vs K6	S10_3410153	10	3410153	0.5208	VIT_210s0003g01900.v2.1:gene	GO:0006468;GO:0005524;GO:0004672	receptor-like kise in flowers 1
K1 vs K6	S10_6122875	10	6122875	0.573034
K1 vs K6	S10_7732846	10	7732846	0.512195	VIT_210s0003g04450.v2.1:gene;VIT_210s0003g04450.1.v2.1.CDS.6:CDS	GO:0016887;GO:0005524;GO:0055085;GO:0042626;GO:0016021;GO:0006810	multidrug resistance-associated protein 2
K1 vs K6	S11_3247181	11	3247181	0.52862	VIT_211s0016g03970.v2.1:gene		ubiquitin-conjugating enzyme 37
K1 vs K6	S11_3247194	11	3247194	0.52862	VIT_211s0016g03970.v2.1:gene		ubiquitin-conjugating enzyme 37
K1 vs K6	S11_6398834	11	6398834	0.529805
K1 vs K6	S11_12098717	11	12098717	0.512195
K1 vs K6	S11_13230686	11	13230686	0.512195
K1 vs K6	S11_13230694	11	13230694	0.512195
K1 vs K6	S11_13230710	11	13230710	0.512195
K1 vs K6	S12_701420	12	701420	0.512195
K1 vs K6	S12_6359681	12	6359681	0.512195	VIT_212s0059g01430.v2.1:gene	GO:0005515;GO:0003676	Argoute family protein
K1 vs K6	S12_6359768	12	6359768	0.512195	VIT_212s0059g01430.v2.1:gene;VIT_212s0059g01430.1.v2.1.CDS.5:CDS	GO:0005515;GO:0003676	Argoute family protein
K1 vs K6	S12_6892605	12	6892605	0.512195	VIT_212s0059g02110.1.v2.1.CDS.2:CDS;VIT_212s0059g02110.v2.1:gene	GO:0016757;GO:0047262	galacturonosyltransferase 10
K1 vs K6	S12_7067827	12	7067827	0.512195	VIT_212s0059g02270.1.v2.1.CDS.1:CDS;VIT_212s0059g02270.v2.1:gene	GO:0016020;GO:0005234;GO:0004970;GO:0016020;GO:0004970	glutamate receptor 3.4
K1 vs K6	S12_8879401	12	8879401	0.662418	VIT_212s0057g00230.v2.1:gene	GO:0016192;GO:0006886	zinc ion binding
K1 vs K6	S12_8879412	12	8879412	0.662418	VIT_212s0057g00230.v2.1:gene	GO:0016192;GO:0006886	zinc ion binding
K1 vs K6	S12_9249801	12	9249801	0.557849	VIT_212s0057g00614.1.v2.1.CDS.1:CDS	GO:0046872;GO:0000166	ATPase E1-E2 type family protein / haloacid dehalogese-like hydrolase family protein
K1 vs K6	S12_9250261	12	9250261	0.512195	VIT_212s0057g00614.1.v2.1.CDS.1:CDS	GO:0046872;GO:0000166	ATPase E1-E2 type family protein / haloacid dehalogese-like hydrolase family protein
K1 vs K6	S12_9250271	12	9250271	0.512195	VIT_212s0057g00614.1.v2.1.CDS.1:CDS	GO:0046872;GO:0000166	ATPase E1-E2 type family protein / haloacid dehalogese-like hydrolase family protein
K1 vs K6	S12_15371840	12	15371840	0.5208
K1 vs K6	S12_22580074	12	22580074	0.529805	VIT_212s0035g02180.v2.1:gene;VIT_212s0035g02180.1.v2.1.CDS.2:CDS	GO:0005975;GO:0004553	glycosyl hydrolase 9A1
K1 vs K6	S12_22580079	12	22580079	0.529805	VIT_212s0035g02180.v2.1:gene;VIT_212s0035g02180.1.v2.1.CDS.2:CDS	GO:0005975;GO:0004553	glycosyl hydrolase 9A1
K1 vs K6	S12_22580090	12	22580090	0.529805	VIT_212s0035g02180.v2.1:gene;VIT_212s0035g02180.1.v2.1.CDS.2:CDS	GO:0005975;GO:0004553	glycosyl hydrolase 9A1
K1 vs K6	S12_22580104	12	22580104	0.529805	VIT_212s0035g02180.v2.1:gene;VIT_212s0035g02180.1.v2.1.CDS.2:CDS	GO:0005975;GO:0004553	glycosyl hydrolase 9A1
K1 vs K6	S12_22580125	12	22580125	0.529805	VIT_212s0035g02180.v2.1:gene;VIT_212s0035g02180.1.v2.1.CDS.2:CDS	GO:0005975;GO:0004553	glycosyl hydrolase 9A1
K1 vs K6	S13_2104816	13	2104816	0.512195	VIT_213s0067g03760.1.v2.1.CDS.5:CDS;VIT_213s0067g03760.v2.1:gene	GO:0046540;GO:0000398	Pre-mR-splicing factor 3
K1 vs K6	S13_9743793	13	9743793	0.512195	VIT_213s0106g00250.v2.1:gene;VIT_213s0106g00250.1.v2.1.CDS.4:CDS	GO:0016788	GDSL-like Lipase/Acylhydrolase superfamily protein
K1 vs K6	S13_10981936	13	10981936	0.512195
K1 vs K6	S13_20466306	13	20466306	0.512195	VIT_213s0139g00220.v2.1:gene;VIT_213s0139g00220.1.v2.1.CDS.1:CDS	GO:0043531	LRR and NB-ARC domains-containing disease resistance protein
K1 vs K6	S13_21166819	13	21166819	0.512195
K1 vs K6	S13_21166821	13	21166821	0.512195
K1 vs K6	S13_21166827	13	21166827	0.512195
K1 vs K6	S13_21166853	13	21166853	0.512195
K1 vs K6	S13_21166854	13	21166854	0.512195
K1 vs K6	S13_21166857	13	21166857	0.512195
K1 vs K6	S13_21166869	13	21166869	0.512195
K1 vs K6	S13_21799794	13	21799794	0.5208
K1 vs K6	S13_21804643	13	21804643	0.545455	VIT_213s0064g00290.v2.1:gene	GO:0050662;GO:0003824	D(P)-binding Rossmann-fold superfamily protein
K1 vs K6	S13_21804658	13	21804658	0.545455	VIT_213s0064g00290.v2.1:gene	GO:0050662;GO:0003824	D(P)-binding Rossmann-fold superfamily protein
K1 vs K6	S13_21804659	13	21804659	0.545455	VIT_213s0064g00290.v2.1:gene	GO:0050662;GO:0003824	D(P)-binding Rossmann-fold superfamily protein
K1 vs K6	S14_734750	14	734750	0.512195	VIT_214s0060g00950.1.v2.1.CDS.1:CDS		Tetratricopeptide repeat (TPR)-like superfamily protein
K1 vs K6	S14_734789	14	734789	0.512195	VIT_214s0060g00950.1.v2.1.CDS.1:CDS		Tetratricopeptide repeat (TPR)-like superfamily protein
K1 vs K6	S14_881562	14	881562	0.529805	VIT_214s0060g01140.v2.1:gene;VIT_214s0060g01140.1.v2.1.CDS.6:CDS	GO:0031011	HIT zinc finger PAPA-1-like conserved region
K1 vs K6	S14_1955786	14	1955786	0.512195
K1 vs K6	S14_3511170	14	3511170	0.512195
K1 vs K6	S14_3511171	14	3511171	0.512195
K1 vs K6	S14_3511173	14	3511173	0.512195
K1 vs K6	S14_3511182	14	3511182	0.512195
K1 vs K6	S14_3511183	14	3511183	0.512195
K1 vs K6	S14_3511184	14	3511184	0.512195
K1 vs K6	S14_3511185	14	3511185	0.512195
K1 vs K6	S14_5971322	14	5971322	0.572803	VIT_214s0030g01370.1.v2.1.CDS.1:CDS;VIT_214s0030g01370.v2.1:gene		S-adenosyl-L-methionine-dependent methyltransferases superfamily protein
K1 vs K6	S14_22169630	14	22169630	0.662418	VIT_214s0083g00160.v2.1:gene		Proteasome maturation factor UMP1
K1 vs K6	S14_25628210	14	25628210	0.662418	VIT_214s0068g01960.1.v2.1.CDS.1:CDS	GO:0030976;GO:0000287;GO:0003824	chlorsulfuron/imidazolinone resistant 1
K1 vs K6	S14_26412940	14	26412940	0.512195
K1 vs K6	S15_2845670	15	2845670	0.572803	VIT_215s0024g01420.1.v2.1.CDS.2:CDS;VIT_215s0024g01420.v2.1:gene		P-loop containing nucleoside triphosphate hydrolases superfamily protein
K1 vs K6	S15_10039246	15	10039246	0.557849	VIT_215s0021g00470.v2.1:gene;VIT_215s0021g00470.1.v2.1.CDS.5:CDS		Haloacid dehalogese-like hydrolase (HAD) superfamily protein
K1 vs K6	S15_11326164	15	11326164	0.512195	VIT_215s0021g01230.v2.1:gene	GO:0006425;GO:0005737;GO:0005524;GO:0004819;GO:0000166;GO:0006418;GO:0004812;GO:0043039;GO:0016876	glutamine-tR ligase putative / glutaminyl-tR synthetase putative / GlnRS putative
K1 vs K6	S15_14896983	15	14896983	0.512195
K1 vs K6	S15_15739737	15	15739737	0.512195	VIT_215s0048g01590.v2.1:gene;VIT_215s0048g01590.1.v2.1.CDS.1:CDS	GO:0055114;GO:0020037;GO:0016705;GO:0005506	cytochrome P450 family 76 subfamily C polypeptide 4
K1 vs K6	S15_15739762	15	15739762	0.512195	VIT_215s0048g01590.v2.1:gene;VIT_215s0048g01590.1.v2.1.CDS.1:CDS	GO:0055114;GO:0020037;GO:0016705;GO:0005506	cytochrome P450 family 76 subfamily C polypeptide 4
K1 vs K6	S15_15739771	15	15739771	0.512195	VIT_215s0048g01590.v2.1:gene;VIT_215s0048g01590.1.v2.1.CDS.1:CDS	GO:0055114;GO:0020037;GO:0016705;GO:0005506	cytochrome P450 family 76 subfamily C polypeptide 4
K1 vs K6	S15_15739772	15	15739772	0.512195	VIT_215s0048g01590.v2.1:gene;VIT_215s0048g01590.1.v2.1.CDS.1:CDS	GO:0055114;GO:0020037;GO:0016705;GO:0005506	cytochrome P450 family 76 subfamily C polypeptide 4
K1 vs K6	S15_15739777	15	15739777	0.512195	VIT_215s0048g01590.v2.1:gene;VIT_215s0048g01590.1.v2.1.CDS.1:CDS	GO:0055114;GO:0020037;GO:0016705;GO:0005506	cytochrome P450 family 76 subfamily C polypeptide 4
K1 vs K6	S15_15739793	15	15739793	0.512195	VIT_215s0048g01590.v2.1:gene;VIT_215s0048g01590.1.v2.1.CDS.1:CDS	GO:0055114;GO:0020037;GO:0016705;GO:0005506	cytochrome P450 family 76 subfamily C polypeptide 4
K1 vs K6	S15_17207748	15	17207748	0.529805
K1 vs K6	S16_506242	16	506242	0.512195
K1 vs K6	S16_506321	16	506321	0.512195	VIT_216s0039g00920.1.v2.1.CDS.1:CDS	GO:0055114;GO:0020037;GO:0016705;GO:0005506	cytochrome P450 family 87 subfamily A polypeptide 6
K1 vs K6	S16_2669279	16	2669279	0.512195
K1 vs K6	S16_4903515	16	4903515	0.512195	VIT_216s0013g00120.1.v2.1.CDS.1:CDS;VIT_216s0013g00120.v2.1:gene		Bifunctiol inhibitor/lipid-transfer protein/seed storage 2S albumin superfamily protein
K1 vs K6	S16_11036748	16	11036748	0.534708
K1 vs K6	S16_18632632	16	18632632	0.545455	VIT_216s0050g01700.1.v2.1.CDS.1:CDS;VIT_216s0050g01700.v2.1:gene	GO:0030247;GO:0006468;GO:0005524;GO:0004672	PR5-like receptor kise
K1 vs K6	S16_19490510	16	19490510	0.512195	VIT_216s0050g02520.v2.1:gene	GO:0016987;GO:0006355;GO:0006352;GO:0003700;GO:0003677	sigma factor E
K1 vs K6	S16_21710249	16	21710249	0.662418	VIT_216s0098g01540.v2.1:gene;VIT_216s0098g01540.1.v2.1.CDS.2:CDS		Tetratricopeptide repeat (TPR)-like superfamily protein
K1 vs K6	S17_8590188	17	8590188	0.529805	VIT_217s0000g07610.v2.1:gene		B12D protein
K1 vs K6	S17_9828331	17	9828331	0.512195
K1 vs K6	S18_1861236	18	1861236	0.512195	VIT_218s0001g01270.v2.1:gene	GO:0008168	S-adenosyl-L-methionine-dependent methyltransferases superfamily protein
K1 vs K6	S18_2352417	18	2352417	0.512195	VIT_218s0001g01850.v2.1:gene	GO:0055085;GO:0016020;GO:0006810;GO:0015171;GO:0003333	bidirectiol amino acid transporter 1
K1 vs K6	S18_5374638	18	5374638	0.512195	VIT_218s0001g07165.1.v2.1.CDS.2:CDS;VIT_218s0001g07165.v2.1:gene
K1 vs K6	S18_5749636	18	5749636	0.557849	VIT_218s0001g07490.v2.1:gene;VIT_218s0001g07490.1.v2.1.CDS.8:CDS;VIT_218s0001g07490.2.v2.1.CDS.8:CDS		O-fucosyltransferase family protein
K1 vs K6	S18_6031173	18	6031173	0.512195
K1 vs K6	S18_6948007	18	6948007	0.512195
K1 vs K6	S18_7822841	18	7822841	0.512195	VIT_218s0001g09320.v2.1:gene	GO:0006468;GO:0004672	casein kise II alpha chain 2
K1 vs K6	S18_8676009	18	8676009	0.512195	VIT_218s0001g10350.1.v2.1.CDS.1:CDS	GO:0006508;GO:0004252	Subtilisin-like serine endopeptidase family protein
K1 vs K6	S18_13992394	18	13992394	0.503625	VIT_218s0166g00040.v2.1:gene	GO:0005515	receptor like protein 35
K1 vs K6	S18_19699249	18	19699249	0.512195	VIT_218s0072g00510.v2.1:gene;VIT_218s0072g00510.1.v2.1.CDS.2:CDS		HSP20-like chaperones superfamily protein
K1 vs K6	S18_20094613	18	20094613	0.512195	VIT_218s0072g00780.1.v2.1.CDS.1:CDS;VIT_218s0072g00780.v2.1:gene		ubiquitin interaction motif-containing protein
K1 vs K6	S18_20315713	18	20315713	0.512195
K1 vs K6	S18_20434360	18	20434360	0.512195	VIT_218s0072g00980.1.v2.1.CDS.1:CDS	GO:0005515	leucine-rich repeat transmembrane protein kise family protein
K1 vs K6	S18_20434365	18	20434365	0.512195	VIT_218s0072g00980.1.v2.1.CDS.1:CDS	GO:0005515	leucine-rich repeat transmembrane protein kise family protein
K1 vs K6	S18_23686677	18	23686677	0.512195	VIT_218s0117g00360.v2.1:gene;VIT_218s0117g00360.1.v2.1.CDS.3:CDS	GO:0043531	disease resistance protein (TIR-NBS-LRR class) putative
K1 vs K6	S19_2190215	19	2190215	0.512195	VIT_219s0014g02000.v2.1:gene;VIT_219s0014g02000.1.v2.1.CDS.1:CDS	GO:0016758;GO:0008152	UDP-Glycosyltransferase superfamily protein
K1 vs K6	S19_2190233	19	2190233	0.512195	VIT_219s0014g02000.v2.1:gene;VIT_219s0014g02000.1.v2.1.CDS.1:CDS	GO:0016758;GO:0008152	UDP-Glycosyltransferase superfamily protein
K1 vs K6	S19_2528521	19	2528521	0.609328
K1 vs K6	S19_2582403	19	2582403	0.512195	VIT_219s0014g02480.v2.1:gene	GO:0046872;GO:0019509;GO:0005737	haloacid dehalogese-like hydrolase family protein
K1 vs K6	S19_5439671	19	5439671	0.512195	VIT_219s0014g05160.1.v2.1.CDS.1:CDS	GO:0005515;GO:0043531	NB-ARC domain-containing disease resistance protein
K1 vs K6	S19_5439723	19	5439723	0.512195	VIT_219s0014g05160.1.v2.1.CDS.1:CDS	GO:0005515;GO:0043531	NB-ARC domain-containing disease resistance protein
K1 vs K6	S19_5916417	19	5916417	0.529805	VIT_219s0177g00070.2.v2.1.CDS.1:CDS;VIT_219s0177g00070.4.v2.1.CDS.1:CDS		polyubiquitin 10
K1 vs K6	S19_7756370	19	7756370	0.557849
K1 vs K6	S19_7756440	19	7756440	0.512195
K1 vs K6	S19_12834167	19	12834167	0.662418
K1 vs K7	S1_1845302	1	1845302	0.512195	VIT_201s0011g02160.v2.1:gene;VIT_201s0011g02160.1.v2.1.CDS.12:CDS		Zinc finger C3HC4 type (RING finger) family protein
K1 vs K7	S1_3144757	1	3144757	0.572803
K1 vs K7	S1_3676639	1	3676639	0.529805
K1 vs K7	S1_3845508	1	3845508	0.512195
K1 vs K7	S1_3845687	1	3845687	0.512195
K1 vs K7	S1_3917829	1	3917829	0.512195
K1 vs K7	S1_3978740	1	3978740	0.512195
K1 vs K7	S1_4244946	1	4244946	0.512195	VIT_201s0011g04710.v2.1:gene;VIT_201s0011g04710.1.v2.1.CDS.3:CDS	GO:0046872;GO:0030001	Heavy metal transport/detoxification superfamily protein
K1 vs K7	S1_4246222	1	4246222	0.512195
K1 vs K7	S1_4360266	1	4360266	0.512195	VIT_201s0011g04780.1.v2.1.CDS.1:CDS;VIT_201s0011g04780.v2.1:gene
K1 vs K7	S1_5388729	1	5388729	0.557849
K1 vs K7	S1_13151852	1	13151852	0.564474
K1 vs K7	S1_15796488	1	15796488	0.529805	VIT_201s0010g00680.v2.1:gene	GO:0051082;GO:0006950;GO:0006457;GO:0005524	Chaperone protein htpG family protein
K1 vs K7	S1_19978028	1	19978028	0.579534	VIT_201s0010g02920.v2.1:gene	GO:0005524;GO:0003676;GO:0004386	R helicase family protein
K1 vs K7	S1_19978029	1	19978029	0.579534	VIT_201s0010g02920.v2.1:gene	GO:0005524;GO:0003676;GO:0004386	R helicase family protein
K1 vs K7	S1_19978043	1	19978043	0.579534	VIT_201s0010g02920.v2.1:gene	GO:0005524;GO:0003676;GO:0004386	R helicase family protein
K1 vs K7	S1_19978047	1	19978047	0.579534	VIT_201s0010g02920.v2.1:gene	GO:0005524;GO:0003676;GO:0004386	R helicase family protein
K1 vs K7	S1_19978049	1	19978049	0.579534	VIT_201s0010g02920.v2.1:gene	GO:0005524;GO:0003676;GO:0004386	R helicase family protein
K1 vs K7	S1_20034371	1	20034371	0.512195	VIT_201s0010g03010.1.v2.1.CDS.1:CDS;VIT_201s0010g03010.v2.1:gene		calmodulin-like 38
K1 vs K7	S1_20544467	1	20544467	0.572803	VIT_201s0010g03260.1.v2.1.CDS.1:CDS	GO:0030170;GO:0008483	alanine:glyoxylate aminotransferase 2
K1 vs K7	S1_20751133	1	20751133	0.557849
K1 vs K7	S1_20942596	1	20942596	0.529805	VIT_201s0010g03600.v2.1:gene;VIT_201s0010g03600.1.v2.1.CDS.3:CDS		Rubber elongation factor protein (REF)
K1 vs K7	S1_20942745	1	20942745	0.529805	VIT_201s0010g03600.v2.1:gene;VIT_201s0010g03600.1.v2.1.CDS.3:CDS		Rubber elongation factor protein (REF)
K1 vs K7	S1_21203832	1	21203832	0.529805	VIT_201s0010g03810.v2.1:gene;VIT_201s0010g03810.1.v2.1.CDS.11:CDS	GO:0005515;GO:0005634;GO:0003677	Calmodulin-binding transcription activator protein with CG-1 and Ankyrin domains
K1 vs K7	S2_2107008	2	2107008	0.557849	VIT_202s0025g02390.v2.1:gene;VIT_202s0025g02390.1.v2.1.CDS.3:CDS;VIT_202s0025g02390.3.v2.1.CDS.1:CDS	GO:0055085	oligopeptide transporter 7
K1 vs K7	S2_2623134	2	2623134	0.512195	VIT_202s0025g03070.1.v2.1.CDS.1:CDS	GO:0008270;GO:0005515	RING/U-box superfamily protein
K1 vs K7	S2_2623166	2	2623166	0.512195	VIT_202s0025g03070.1.v2.1.CDS.1:CDS	GO:0008270;GO:0005515	RING/U-box superfamily protein
K1 vs K7	S2_2941105	2	2941105	0.512195
K1 vs K7	S2_3231574	2	3231574	0.512195	VIT_202s0025g03710.v2.1:gene;VIT_202s0025g03710.1.v2.1.CDS.1:CDS		Arabidopsis thalia protein of unknown function (DUF821)
K1 vs K7	S2_5062780	2	5062780	0.529805
K1 vs K7	S2_5125764	2	5125764	0.617078	VIT_202s0154g00290.1.v2.1.CDS.1:CDS		Bifunctiol inhibitor/lipid-transfer protein/seed storage 2S albumin superfamily protein
K1 vs K7	S2_5222414	2	5222414	0.529805	VIT_202s0154g00410.1.v2.1.CDS.1:CDS
K1 vs K7	S2_6985603	2	6985603	0.512195	VIT_202s0012g01020.v2.1:gene		RING/U-box superfamily protein
K1 vs K7	S2_8854526	2	8854526	0.512195	VIT_202s0012g02120.v2.1:gene	GO:0016021;GO:0008250;GO:0004579	Defender against death (DAD family) protein
K1 vs K7	S2_17342743	2	17342743	0.529805	VIT_202s0087g00170.v2.1:gene	GO:0006468;GO:0005524;GO:0004672	Leucine-rich repeat protein kise family protein
K1 vs K7	S2_17904066	2	17904066	0.572803
K1 vs K7	S2_17904078	2	17904078	0.572803
K1 vs K7	S2_17904080	2	17904080	0.572803
K1 vs K7	S2_17904087	2	17904087	0.572803
K1 vs K7	S2_17904116	2	17904116	0.572803
K1 vs K7	S2_18750288	2	18750288	0.529805	VIT_202s0087g01010.v2.1:gene;VIT_202s0087g01010.1.v2.1.CDS.3:CDS	GO:0006468;GO:0004672	kises protein kises
K1 vs K7	S2_18751000	2	18751000	0.529805	VIT_202s0087g01010.v2.1:gene;VIT_202s0087g01010.1.v2.1.CDS.3:CDS	GO:0006468;GO:0004672	kises protein kises
K1 vs K7	S2_18751080	2	18751080	0.529805	VIT_202s0087g01010.v2.1:gene;VIT_202s0087g01010.1.v2.1.CDS.3:CDS	GO:0006468;GO:0004672	kises protein kises
K1 vs K7	S3_2951667	3	2951667	0.512195	VIT_203s0038g04090.v2.1:gene	GO:0032012;GO:0005086	SEC7-like guanine nucleotide exchange family protein
K1 vs K7	S3_3770183	3	3770183	0.512195	VIT_203s0063g00160.1.v2.1.CDS.1:CDS;VIT_203s0063g00160.v2.1:gene	GO:0008270;GO:0005515	RING/U-box superfamily protein
K1 vs K7	S3_6673337	3	6673337	0.557849	VIT_203s0091g00360.v2.1:gene
K1 vs K7	S3_9044939	3	9044939	0.512195	VIT_203s0088g00810.1.v2.1.CDS.1:CDS		pathogenesis-related gene 1
K1 vs K7	S3_10833099	3	10833099	0.529805	VIT_203s0097g00510.v2.1:gene	GO:0055085	oligopeptide transporter 4
K1 vs K7	S3_15519477	3	15519477	0.512195
K1 vs K7	S3_16024652	3	16024652	0.512195	VIT_203s0017g00870.1.v2.1.CDS.1:CDS	GO:0016747	HXXXD-type acyl-transferase family protein
K1 vs K7	S3_16024654	3	16024654	0.512195	VIT_203s0017g00870.1.v2.1.CDS.1:CDS	GO:0016747	HXXXD-type acyl-transferase family protein
K1 vs K7	S3_16024679	3	16024679	0.512195	VIT_203s0017g00870.1.v2.1.CDS.1:CDS	GO:0016747	HXXXD-type acyl-transferase family protein
K1 vs K7	S3_16024694	3	16024694	0.512195	VIT_203s0017g00870.1.v2.1.CDS.1:CDS	GO:0016747	HXXXD-type acyl-transferase family protein
K1 vs K7	S3_16024845	3	16024845	0.512195	VIT_203s0017g00870.1.v2.1.CDS.1:CDS	GO:0016747	HXXXD-type acyl-transferase family protein
K1 vs K7	S3_16024869	3	16024869	0.512195	VIT_203s0017g00870.1.v2.1.CDS.1:CDS	GO:0016747	HXXXD-type acyl-transferase family protein
K1 vs K7	S3_16272065	3	16272065	0.53232
K1 vs K7	S3_16272074	3	16272074	0.53232
K1 vs K7	S3_16272087	3	16272087	0.53232
K1 vs K7	S3_16272091	3	16272091	0.53232
K1 vs K7	S3_16272109	3	16272109	0.53232
K1 vs K7	S3_16272111	3	16272111	0.53232
K1 vs K7	S3_16272113	3	16272113	0.53232
K1 vs K7	S3_17486536	3	17486536	0.512195	VIT_203s0017g01490.v2.1:gene;VIT_203s0017g01490.1.v2.1.CDS.1:CDS	GO:0055114;GO:0050660;GO:0016491	FAD-binding Berberine family protein
K1 vs K7	S3_17830847	3	17830847	0.512195	VIT_203s0017g01690.v2.1:gene;VIT_203s0017g01690.1.v2.1.CDS.1:CDS
K1 vs K7	S3_17831834	3	17831834	0.512195	VIT_203s0017g01690.v2.1:gene;VIT_203s0017g01690.1.v2.1.CDS.1:CDS
K1 vs K7	S3_17831837	3	17831837	0.512195	VIT_203s0017g01690.v2.1:gene;VIT_203s0017g01690.1.v2.1.CDS.1:CDS
K1 vs K7	S4_2110797	4	2110797	0.529805	VIT_204s0008g02560.v2.1:gene		Protein kise superfamily protein
K1 vs K7	S4_3479809	4	3479809	0.512195	VIT_204s0008g04150.v2.1:gene;VIT_204s0008g04150.1.v2.1.CDS.3:CDS;VIT_204s0008g04150.2.v2.1.CDS.3:CDS;VIT_204s0008g04150.5.v2.1.CDS.1:CDS		BURP domain-containing protein
K1 vs K7	S4_4091630	4	4091630	0.557849	VIT_204s0008g04660.v2.1:gene;VIT_204s0008g04660.1.v2.1.CDS.2:CDS		plant triuretic peptide A
K1 vs K7	S4_4971260	4	4971260	0.512195	VIT_204s0008g05510.1.v2.1.CDS.1:CDS;VIT_204s0008g05510.v2.1:gene
K1 vs K7	S4_6493883	4	6493883	0.512195	VIT_204s0008g06530.v2.1:gene;VIT_204s0008g06530.1.v2.1.CDS.2:CDS		Actin-binding FH2 (Formin Homology) protein
K1 vs K7	S4_13031666	4	13031666	0.512195
K1 vs K7	S4_15390186	4	15390186	0.600102
K1 vs K7	S4_15488886	4	15488886	0.512195
K1 vs K7	S4_17568570	4	17568570	0.512195	VIT_204s0023g01140.1.v2.1.CDS.1:CDS	GO:0016021	GNS1/SUR4 membrane protein family
K1 vs K7	S4_22569976	4	22569976	0.512195	VIT_204s0044g01180.v2.1:gene;VIT_204s0044g01180.1.v2.1.CDS.10:CDS	GO:0009378;GO:0006310;GO:0006281	AAA-type ATPase family protein
K1 vs K7	S4_23383725	4	23383725	0.512195	VIT_204s0044g01650.v2.1:gene;VIT_204s0044g01650.1.v2.1.CDS.1:CDS	GO:0055114;GO:0016491	2-oxoglutarate (2OG) and Fe(II)-dependent oxygese superfamily protein
K1 vs K7	S5_8776234	5	8776234	0.512195	VIT_205s0049g01460.v2.1:gene;VIT_205s0049g01460.1.v2.1.CDS.3:CDS;VIT_205s0049g01460.5.v2.1.CDS.3:CDS		no pollen germition related 2
K1 vs K7	S5_14758842	5	14758842	0.512195	VIT_205s0029g00310.v2.1:gene;VIT_205s0029g00310.1.v2.1.CDS.1:CDS	GO:0016740	serine hydroxymethyltransferase 4
K1 vs K7	S5_16950867	5	16950867	0.512195
K1 vs K7	S5_16950906	5	16950906	0.512195
K1 vs K7	S5_16999532	5	16999532	0.557849	VIT_205s0029g01160.1.v2.1.CDS.1:CDS		GTP binding Elongation factor Tu family protein
K1 vs K7	S5_17561942	5	17561942	0.545455
K1 vs K7	S5_17561944	5	17561944	0.545455
K1 vs K7	S5_19122606	5	19122606	0.512195
K1 vs K7	S5_20954705	5	20954705	0.512195	VIT_205s0124g00360.v2.1:gene;VIT_205s0124g00360.1.v2.1.CDS.5:CDS	GO:0006468;GO:0004672	Protein kise superfamily protein
K1 vs K7	S5_20954707	5	20954707	0.512195	VIT_205s0124g00360.v2.1:gene;VIT_205s0124g00360.1.v2.1.CDS.5:CDS	GO:0006468;GO:0004672	Protein kise superfamily protein
K1 vs K7	S5_20954708	5	20954708	0.512195	VIT_205s0124g00360.v2.1:gene;VIT_205s0124g00360.1.v2.1.CDS.5:CDS	GO:0006468;GO:0004672	Protein kise superfamily protein
K1 vs K7	S5_20954756	5	20954756	0.512195	VIT_205s0124g00360.v2.1:gene;VIT_205s0124g00360.1.v2.1.CDS.5:CDS	GO:0006468;GO:0004672	Protein kise superfamily protein
K1 vs K7	S5_21260420	5	21260420	0.512195
K1 vs K7	S5_23191060	5	23191060	0.512195	VIT_205s0102g01080.1.v2.1.CDS.1:CDS;VIT_205s0102g01080.v2.1:gene		Protein of unknown function (DUF594)
K1 vs K7	S5_23191077	5	23191077	0.512195	VIT_205s0102g01080.1.v2.1.CDS.1:CDS;VIT_205s0102g01080.v2.1:gene		Protein of unknown function (DUF594)
K1 vs K7	S5_23560517	5	23560517	0.557849	VIT_205s0094g00250.v2.1:gene;VIT_205s0094g00250.1.v2.1.CDS.5:CDS	GO:0008061;GO:0016998;GO:0006032;GO:0004568	homolog of carrot EP3-3 chitise
K1 vs K7	S5_24187851	5	24187851	0.512195	VIT_205s0094g00850.v2.1:gene;VIT_205s0094g00850.1.v2.1.CDS.9:CDS	GO:0005515;GO:0042578	sacI homology domain-containing protein / WW domain-containing protein
K1 vs K7	S6_769562	6	769562	0.512195	VIT_206s0004g00610.1.v2.1.CDS.7:CDS;VIT_206s0004g00610.v2.1:gene	GO:0055114;GO:0051537;GO:0016491;GO:0010277	ACD1-like
K1 vs K7	S6_908100	6	908100	0.512195
K1 vs K7	S6_2015769	6	2015769	0.512195	VIT_206s0004g01600.v2.1:gene
K1 vs K7	S6_4587177	6	4587177	0.512195	VIT_206s0004g03630.v2.1:gene		hydrolase family protein / HAD-superfamily protein
K1 vs K7	S6_5733310	6	5733310	0.512195	VIT_206s0004g04810.v2.1:gene;VIT_206s0004g04810.1.v2.1.CDS.5:CDS	GO:0006468;GO:0005524;GO:0004672;GO:0006468;GO:0004672	Protein kise superfamily protein
K1 vs K7	S6_5733315	6	5733315	0.512195	VIT_206s0004g04810.v2.1:gene;VIT_206s0004g04810.1.v2.1.CDS.5:CDS	GO:0006468;GO:0005524;GO:0004672;GO:0006468;GO:0004672	Protein kise superfamily protein
K1 vs K7	S6_5733349	6	5733349	0.512195	VIT_206s0004g04810.v2.1:gene	GO:0006468;GO:0005524;GO:0004672;GO:0006468;GO:0004672	Protein kise superfamily protein
K1 vs K7	S6_5733350	6	5733350	0.512195	VIT_206s0004g04810.v2.1:gene	GO:0006468;GO:0005524;GO:0004672;GO:0006468;GO:0004672	Protein kise superfamily protein
K1 vs K7	S6_5733356	6	5733356	0.512195	VIT_206s0004g04810.v2.1:gene	GO:0006468;GO:0005524;GO:0004672;GO:0006468;GO:0004672	Protein kise superfamily protein
K1 vs K7	S6_6579949	6	6579949	0.512195
K1 vs K7	S6_6587710	6	6587710	0.512195	VIT_206s0004g05860.v2.1:gene;VIT_206s0004g05860.1.v2.1.CDS.1:CDS
K1 vs K7	S6_7085418	6	7085418	0.557849
K1 vs K7	S6_13397232	6	13397232	0.512195
K1 vs K7	S6_13485090	6	13485090	0.512195	VIT_206s0009g01580.v2.1:gene
K1 vs K7	S6_13491650	6	13491650	0.512195	VIT_206s0009g01580.v2.1:gene
K1 vs K7	S6_13491710	6	13491710	0.512195	VIT_206s0009g01580.v2.1:gene
K1 vs K7	S6_14371303	6	14371303	0.529805	VIT_206s0009g02060.1.v2.1.CDS.1:CDS	GO:0006777	molybdopterin biosynthesis MoaE family protein
K1 vs K7	S6_17324384	6	17324384	0.529805
K1 vs K7	S6_17324385	6	17324385	0.529805
K1 vs K7	S6_17324401	6	17324401	0.529805
K1 vs K7	S6_17324402	6	17324402	0.529805
K1 vs K7	S6_17324405	6	17324405	0.529805
K1 vs K7	S6_17324407	6	17324407	0.529805
K1 vs K7	S6_17324408	6	17324408	0.529805
K1 vs K7	S6_17324415	6	17324415	0.529805
K1 vs K7	S6_17324418	6	17324418	0.529805
K1 vs K7	S6_17328679	6	17328679	0.512195	VIT_206s0061g00100.v2.1:gene	GO:0005975;GO:0004553	beta-1 3-glucase 3
K1 vs K7	S6_17353667	6	17353667	0.512195	VIT_206s0061g00120.v2.1:gene;VIT_206s0061g00120.1.v2.1.CDS.2:CDS	GO:0005975;GO:0004553	beta-1 3-glucase 3
K1 vs K7	S6_17353674	6	17353674	0.557849	VIT_206s0061g00120.v2.1:gene;VIT_206s0061g00120.1.v2.1.CDS.2:CDS	GO:0005975;GO:0004553	beta-1 3-glucase 3
K1 vs K7	S6_17353691	6	17353691	0.512195	VIT_206s0061g00120.v2.1:gene;VIT_206s0061g00120.1.v2.1.CDS.2:CDS	GO:0005975;GO:0004553	beta-1 3-glucase 3
K1 vs K7	S6_17353722	6	17353722	0.557849	VIT_206s0061g00120.v2.1:gene;VIT_206s0061g00120.1.v2.1.CDS.2:CDS	GO:0005975;GO:0004553	beta-1 3-glucase 3
K1 vs K7	S6_17353737	6	17353737	0.512195	VIT_206s0061g00120.v2.1:gene;VIT_206s0061g00120.1.v2.1.CDS.2:CDS	GO:0005975;GO:0004553	beta-1 3-glucase 3
K1 vs K7	S6_18785762	6	18785762	0.512195	VIT_206s0061g01080.v2.1:gene;VIT_206s0061g01080.1.v2.1.CDS.9:CDS		ARM repeat superfamily protein
K1 vs K7	S6_19634683	6	19634683	0.512195	VIT_206s0061g01610.v2.1:gene;VIT_206s0061g01610.1.v2.1.CDS.48:CDS	GO:0003677;GO:0000166;GO:0008408;GO:0008270;GO:0006260;GO:0005634;GO:0003887	D polymerase epsilon catalytic subunit
K1 vs K7	S7_3356888	7	3356888	0.512195	VIT_207s0005g00720.1.v2.1.CDS.2:CDS;VIT_207s0005g00720.v2.1:gene	GO:0004857;GO:0042545;GO:0030599;GO:0005618	Plant invertase/pectin methylesterase inhibitor superfamily
K1 vs K7	S7_6642417	7	6642417	0.512195	VIT_207s0005g03720.v2.1:gene	GO:0007034	vacuolar protein sorting-associated protein 2.3
K1 vs K7	S7_6997109	7	6997109	0.512195	VIT_207s0005g03950.v2.1:gene;VIT_207s0005g03950.1.v2.1.CDS.1:CDS		Ankyrin repeat family protein
K1 vs K7	S7_7404711	7	7404711	0.512195	VIT_207s0005g04280.1.v2.1.CDS.1:CDS;VIT_207s0005g04280.v2.1:gene		Tetratricopeptide repeat (TPR)-like superfamily protein
K1 vs K7	S7_7431929	7	7431929	0.512195	VIT_207s0005g04300.v2.1:gene;VIT_207s0005g04300.9.v2.1.CDS.1:CDS;VIT_207s0005g04300.1.v2.1.CDS.4:CDS	GO:0003676;GO:0006810;GO:0005622;GO:0003676	Nuclear transport factor 2 (NTF2) family protein with R binding (RRM-RBD-RNP motifs) domain
K1 vs K7	S7_7431962	7	7431962	0.512195	VIT_207s0005g04300.v2.1:gene;VIT_207s0005g04300.9.v2.1.CDS.1:CDS;VIT_207s0005g04300.1.v2.1.CDS.4:CDS	GO:0003676;GO:0006810;GO:0005622;GO:0003676	Nuclear transport factor 2 (NTF2) family protein with R binding (RRM-RBD-RNP motifs) domain
K1 vs K7	S7_10270744	7	10270744	0.512195
K1 vs K7	S7_10962992	7	10962992	0.512195	VIT_207s0005g06150.v2.1:gene;VIT_207s0005g06150.5.v2.1.CDS.6:CDS
K1 vs K7	S7_10962993	7	10962993	0.512195	VIT_207s0005g06150.v2.1:gene;VIT_207s0005g06150.5.v2.1.CDS.6:CDS
K1 vs K7	S7_10963041	7	10963041	0.512195	VIT_207s0005g06150.v2.1:gene;VIT_207s0005g06150.5.v2.1.CDS.6:CDS
K1 vs K7	S7_14403859	7	14403859	0.512195	VIT_207s0255g00080.v2.1:gene;VIT_207s0255g00080.1.v2.1.CDS.2:CDS	GO:0003677	AP2/B3-like transcriptiol factor family protein
K1 vs K7	S7_17460347	7	17460347	0.512195	VIT_207s0031g01380.1.v2.1.CDS.1:CDS;VIT_207s0031g01380.v2.1:gene	GO:0055114;GO:0020037;GO:0016705;GO:0005506	Cytochrome P450 superfamily protein
K1 vs K7	S8_5018008	8	5018008	0.529805
K1 vs K7	S8_5018031	8	5018031	0.529805
K1 vs K7	S8_5857410	8	5857410	0.604831
K1 vs K7	S8_10719543	8	10719543	0.512195	VIT_208s0058g01240.1.v2.1.CDS.1:CDS
K1 vs K7	S8_10826387	8	10826387	0.512195
K1 vs K7	S8_10859412	8	10859412	0.557849	VIT_208s0058g01400.v2.1:gene;VIT_208s0058g01400.1.v2.1.CDS.2:CDS	GO:0046872;GO:0000166;GO:0016021;GO:0015914;GO:0005524;GO:0004012;GO:0000287	aminophospholipid ATPase 1
K1 vs K7	S8_10899641	8	10899641	0.529805
K1 vs K7	S8_10899651	8	10899651	0.529805
K1 vs K7	S8_11127302	8	11127302	0.512195
K1 vs K7	S8_11322884	8	11322884	0.512195	VIT_208s0040g00390.v2.1:gene;VIT_208s0040g00390.1.v2.1.CDS.5:CDS	GO:0055114;GO:0046872;GO:0016491	dicarboxylate diiron protein putative (Crd1)
K1 vs K7	S8_12414270	8	12414270	0.512195	VIT_208s0040g01340.v2.1:gene;VIT_208s0040g01340.1.v2.1.CDS.6:CDS		Nucleotide-diphospho-sugar transferases superfamily protein
K1 vs K7	S8_12466016	8	12466016	0.512195	VIT_208s0040g01360.v2.1:gene;VIT_208s0040g01360.1.v2.1.CDS.1:CDS	GO:0006418;GO:0005524;GO:0004812;GO:0000166;GO:0005737	Histidyl-tR synthetase 1
K1 vs K7	S8_12489056	8	12489056	0.512195
K1 vs K7	S8_12489058	8	12489058	0.512195
K1 vs K7	S8_13783088	8	13783088	0.512195	VIT_208s0040g02750.v2.1:gene;VIT_208s0040g02750.1.v2.1.CDS.2:CDS;VIT_208s0040g02750.2.v2.1.CDS.1:CDS		Ankyrin repeat family protein
K1 vs K7	S8_13783124	8	13783124	0.512195	VIT_208s0040g02750.v2.1:gene;VIT_208s0040g02750.1.v2.1.CDS.2:CDS;VIT_208s0040g02750.2.v2.1.CDS.1:CDS		Ankyrin repeat family protein
K1 vs K7	S8_13783236	8	13783236	0.512195	VIT_208s0040g02750.v2.1:gene;VIT_208s0040g02750.1.v2.1.CDS.2:CDS;VIT_208s0040g02750.2.v2.1.CDS.1:CDS		Ankyrin repeat family protein
K1 vs K7	S8_15111671	8	15111671	0.512195	VIT_208s0007g00960.1.v2.1.CDS.1:CDS;VIT_208s0007g00960.v2.1:gene	GO:0030247;GO:0006468;GO:0005524;GO:0004672	Protein kise family protein
K1 vs K7	S8_15401741	8	15401741	0.529805	VIT_208s0007g01310.1.v2.1.CDS.1:CDS	GO:0016020;GO:0006810;GO:0005215	Major facilitator superfamily protein
K1 vs K7	S8_17969551	8	17969551	0.512195
K1 vs K7	S8_18942994	8	18942994	0.512195
K1 vs K7	S8_18946023	8	18946023	0.512195	VIT_208s0007g05030.v2.1:gene;VIT_208s0007g05030.1.v2.1.CDS.3:CDS		myb domain protein 36
K1 vs K7	S8_19017091	8	19017091	0.512195	VIT_208s0007g05090.v2.1:gene;VIT_208s0007g05090.1.v2.1.CDS.3:CDS		PENTATRICOPEPTIDE REPEAT 596
K1 vs K7	S8_19309661	8	19309661	0.529805	VIT_208s0007g05360.1.v2.1.CDS.3:CDS;VIT_208s0007g05360.v2.1:gene		strictosidine synthase-like 2
K1 vs K7	S8_19851798	8	19851798	0.512195	VIT_208s0007g05980.v2.1:gene;VIT_208s0007g05980.1.v2.1.CDS.2:CDS	GO:0005515	IQ-domain 12
K1 vs K7	S9_181716	9	181716	0.512195	VIT_209s0002g00200.v2.1:gene;VIT_209s0002g00200.1.v2.1.CDS.2:CDS		O-fucosyltransferase family protein
K1 vs K7	S9_1097485	9	1097485	0.512195	VIT_209s0002g01310.v2.1:gene;VIT_209s0002g01310.1.v2.1.CDS.1:CDS	GO:0045735	Protein of unknown function (DUF594)
K1 vs K7	S9_1510251	9	1510251	0.529805
K1 vs K7	S9_1510253	9	1510253	0.512195
K1 vs K7	S9_1865170	9	1865170	0.572803
K1 vs K7	S9_6450011	9	6450011	0.512195	VIT_209s0002g06510.v2.1:gene;VIT_209s0002g06510.1.v2.1.CDS.4:CDS		O-fucosyltransferase family protein
K1 vs K7	S9_10525763	9	10525763	0.557849
K1 vs K7	S9_11119878	9	11119878	0.512195	VIT_209s0002g09276.1.v2.1.CDS.1:CDS	GO:0005515;GO:0043531	NB-ARC domain-containing disease resistance protein
K1 vs K7	S9_17931831	9	17931831	0.617078	VIT_209s0018g01175.v2.1:gene;VIT_209s0018g01175.1.v2.1.CDS.2:CDS
K1 vs K7	S10_3016989	10	3016989	0.512195
K1 vs K7	S10_5225785	10	5225785	0.512195	VIT_210s0003g03070.v2.1:gene		3-ketoacyl-acyl carrier protein synthase I
K1 vs K7	S10_6379439	10	6379439	0.557849
K1 vs K7	S10_10358713	10	10358713	0.512195
K1 vs K7	S10_10360231	10	10360231	0.512195	VIT_210s0003g05580.1.v2.1.CDS.1:CDS	GO:0055114;GO:0050660;GO:0016491	FAD-binding Berberine family protein
K1 vs K7	S10_13236019	10	13236019	0.517973	VIT_210s0042g00370.v2.1:gene;VIT_210s0042g00370.1.v2.1.CDS.1:CDS		NB-ARC domain-containing disease resistance protein
K1 vs K7	S10_15100947	10	15100947	0.512195	VIT_210s0042g01150.1.v2.1.CDS.1:CDS;VIT_210s0042g01150.v2.1:gene	GO:0005515;GO:0003676	Argoute family protein
K1 vs K7	S10_15100955	10	15100955	0.512195	VIT_210s0042g01150.1.v2.1.CDS.1:CDS;VIT_210s0042g01150.v2.1:gene	GO:0005515;GO:0003676	Argoute family protein
K1 vs K7	S10_15101000	10	15101000	0.512195	VIT_210s0042g01150.1.v2.1.CDS.1:CDS;VIT_210s0042g01150.v2.1:gene	GO:0005515;GO:0003676	Argoute family protein
K1 vs K7	S10_18118325	10	18118325	0.617078	VIT_210s0071g01215.v2.1:gene;VIT_210s0071g01215.1.v2.1.CDS.2:CDS
K1 vs K7	S10_18118328	10	18118328	0.617078	VIT_210s0071g01215.v2.1:gene;VIT_210s0071g01215.1.v2.1.CDS.2:CDS
K1 vs K7	S10_18118333	10	18118333	0.617078	VIT_210s0071g01215.v2.1:gene;VIT_210s0071g01215.1.v2.1.CDS.2:CDS
K1 vs K7	S10_18118336	10	18118336	0.617078	VIT_210s0071g01215.v2.1:gene;VIT_210s0071g01215.1.v2.1.CDS.2:CDS
K1 vs K7	S10_18118365	10	18118365	0.617078	VIT_210s0071g01215.v2.1:gene;VIT_210s0071g01215.1.v2.1.CDS.2:CDS
K1 vs K7	S10_18118372	10	18118372	0.617078	VIT_210s0071g01215.v2.1:gene;VIT_210s0071g01215.1.v2.1.CDS.2:CDS
K1 vs K7	S10_18118374	10	18118374	0.617078	VIT_210s0071g01215.v2.1:gene;VIT_210s0071g01215.1.v2.1.CDS.2:CDS
K1 vs K7	S10_18118375	10	18118375	0.617078	VIT_210s0071g01215.v2.1:gene;VIT_210s0071g01215.1.v2.1.CDS.2:CDS
K1 vs K7	S10_18118377	10	18118377	0.617078	VIT_210s0071g01215.v2.1:gene;VIT_210s0071g01215.1.v2.1.CDS.2:CDS
K1 vs K7	S10_18118383	10	18118383	0.617078	VIT_210s0071g01215.v2.1:gene;VIT_210s0071g01215.1.v2.1.CDS.2:CDS
K1 vs K7	S11_5609238	11	5609238	0.512195
K1 vs K7	S11_10784503	11	10784503	0.512195	VIT_211s0037g01345.v2.1:gene	GO:0003677	AP2/B3-like transcriptiol factor family protein
K1 vs K7	S11_12173735	11	12173735	0.557849
K1 vs K7	S11_12173747	11	12173747	0.557849
K1 vs K7	S11_13793308	11	13793308	0.512195	VIT_211s0065g00210.v2.1:gene;VIT_211s0065g00210.1.v2.1.CDS.2:CDS		Double Clp-N motif-containing P-loop nucleoside triphosphate hydrolases superfamily protein
K1 vs K7	S11_13990194	11	13990194	0.512195	VIT_211s0065g00310.v2.1:gene;VIT_211s0065g00310.3.v2.1.CDS.1:CDS;VIT_211s0065g00310.1.v2.1.CDS.12:CDS	GO:0006355;GO:0005634;GO:0006355;GO:0005634;GO:0003677;GO:0009725	Transcriptiol factor B3 family protein / auxin-responsive factor AUX/IAA-related
K1 vs K7	S11_15811457	11	15811457	0.512195	VIT_211s0103g00200.1.v2.1.CDS.1:CDS	GO:0016747	spermidine hydroxycinmoyl transferase
K1 vs K7	S11_15939843	11	15939843	0.512195	VIT_211s0103g00270.1.v2.1.CDS.2:CDS;VIT_211s0103g00270.v2.1:gene
K1 vs K7	S11_16814892	11	16814892	0.512195
K1 vs K7	S11_16814896	11	16814896	0.512195
K1 vs K7	S11_16814907	11	16814907	0.512195
K1 vs K7	S11_16814952	11	16814952	0.512195
K1 vs K7	S11_17453339	11	17453339	0.529805	VIT_211s0052g00270.v2.1:gene;VIT_211s0052g00270.1.v2.1.CDS.1:CDS	GO:0005515;GO:0043531	NB-ARC domain-containing disease resistance protein
K1 vs K7	S11_17793985	11	17793985	0.607843	VIT_211s0052g00430.v2.1:gene		Nucleotide/sugar transporter family protein
K1 vs K7	S11_17793987	11	17793987	0.592593	VIT_211s0052g00430.v2.1:gene		Nucleotide/sugar transporter family protein
K1 vs K7	S12_2402979	12	2402979	0.512195	VIT_212s0028g01770.1.v2.1.CDS.1:CDS;VIT_212s0028g01770.v2.1:gene	GO:0055114;GO:0050660;GO:0016491	FAD-binding Berberine family protein
K1 vs K7	S12_2402981	12	2402981	0.512195	VIT_212s0028g01770.1.v2.1.CDS.1:CDS;VIT_212s0028g01770.v2.1:gene	GO:0055114;GO:0050660;GO:0016491	FAD-binding Berberine family protein
K1 vs K7	S12_2402989	12	2402989	0.512195	VIT_212s0028g01770.1.v2.1.CDS.1:CDS;VIT_212s0028g01770.v2.1:gene	GO:0055114;GO:0050660;GO:0016491	FAD-binding Berberine family protein
K1 vs K7	S12_2549832	12	2549832	0.512195
K1 vs K7	S12_4627706	12	4627706	0.512195	VIT_212s0028g03750.v2.1:gene;VIT_212s0028g03750.1.v2.1.CDS.8:CDS		XB3 ortholog 5 in Arabidopsis thalia
K1 vs K7	S12_4845972	12	4845972	0.604831	VIT_212s0028g03960.1.v2.1.CDS.1:CDS;VIT_212s0028g03960.v2.1:gene		Ankyrin repeat family protein
K1 vs K7	S12_4845977	12	4845977	0.604831	VIT_212s0028g03960.1.v2.1.CDS.1:CDS;VIT_212s0028g03960.v2.1:gene		Ankyrin repeat family protein
K1 vs K7	S12_6488877	12	6488877	0.512195	VIT_212s0059g01580.1.v2.1.CDS.1:CDS
K1 vs K7	S12_7750092	12	7750092	0.512195	VIT_212s0134g00220.1.v2.1.CDS.1:CDS	GO:0005515	Protein with RNI-like/FBD-like domains
K1 vs K7	S12_9977091	12	9977091	0.512195	VIT_212s0057g01210.v2.1:gene		RPM1-interacting protein 4 (RIN4) family protein
K1 vs K7	S12_10031533	12	10031533	0.512195
K1 vs K7	S12_10122315	12	10122315	0.512195	VIT_212s0057g01400.v2.1:gene
K1 vs K7	S12_12140377	12	12140377	0.572803
K1 vs K7	S12_12175385	12	12175385	0.512195	VIT_212s0121g00240.v2.1:gene;VIT_212s0121g00240.1.v2.1.CDS.1:CDS	GO:0007205;GO:0004143;GO:0043531	diacylglycerol kise 5
K1 vs K7	S12_12894143	12	12894143	0.512195
K1 vs K7	S12_14127398	12	14127398	0.512195	VIT_212s0055g00820.1.v2.1.CDS.10:CDS;VIT_212s0055g00820.v2.1:gene	GO:0006508;GO:0004185	serine carboxypeptidase-like 42
K1 vs K7	S12_14339961	12	14339961	0.512195	VIT_212s0055g00920.v2.1:gene	GO:0016846	AGD2-like defense response protein 1
K1 vs K7	S12_14339991	12	14339991	0.512195	VIT_212s0055g00920.v2.1:gene	GO:0016846	AGD2-like defense response protein 1
K1 vs K7	S12_14399931	12	14399931	0.512195	VIT_212s0055g00930.1.v2.1.CDS.1:CDS;VIT_212s0055g00930.v2.1:gene	GO:0046872;GO:0030001	Chloroplast-targeted copper chaperone protein
K1 vs K7	S12_15226340	12	15226340	0.604831
K1 vs K7	S12_15340976	12	15340976	0.512195
K1 vs K7	S12_17128521	12	17128521	0.512195	VIT_212s0034g01170.v2.1:gene	;GO:0006629	Acyl transferase/acyl hydrolase/lysophospholipase superfamily protein
K1 vs K7	S12_17128643	12	17128643	0.512195	VIT_212s0034g01170.v2.1:gene	;GO:0006629	Acyl transferase/acyl hydrolase/lysophospholipase superfamily protein
K1 vs K7	S12_17210731	12	17210731	0.512195	VIT_212s0034g01220.v2.1:gene		Plant protein of unknown function (DUF639)
K1 vs K7	S12_17739028	12	17739028	0.572803
K1 vs K7	S12_17739033	12	17739033	0.572803
K1 vs K7	S12_20249881	12	20249881	0.512195	VIT_212s0035g00770.1.v2.1.CDS.4:CDS;VIT_212s0035g00770.v2.1:gene	GO:0051536;GO:0016226;GO:0005506	NIFU-like protein 2
K1 vs K7	S12_22266133	12	22266133	0.512195	VIT_212s0035g01950.v2.1:gene;VIT_212s0035g01950.1.v2.1.CDS.5:CDS	;GO:0050518;GO:0008299	Nucleotide-diphospho-sugar transferases superfamily protein
K1 vs K7	S12_22580074	12	22580074	0.617078	VIT_212s0035g02180.v2.1:gene;VIT_212s0035g02180.1.v2.1.CDS.2:CDS	GO:0005975;GO:0004553	glycosyl hydrolase 9A1
K1 vs K7	S12_22580079	12	22580079	0.617078	VIT_212s0035g02180.v2.1:gene;VIT_212s0035g02180.1.v2.1.CDS.2:CDS	GO:0005975;GO:0004553	glycosyl hydrolase 9A1
K1 vs K7	S12_22580090	12	22580090	0.617078	VIT_212s0035g02180.v2.1:gene;VIT_212s0035g02180.1.v2.1.CDS.2:CDS	GO:0005975;GO:0004553	glycosyl hydrolase 9A1
K1 vs K7	S12_22580104	12	22580104	0.617078	VIT_212s0035g02180.v2.1:gene;VIT_212s0035g02180.1.v2.1.CDS.2:CDS	GO:0005975;GO:0004553	glycosyl hydrolase 9A1
K1 vs K7	S12_22580125	12	22580125	0.617078	VIT_212s0035g02180.v2.1:gene;VIT_212s0035g02180.1.v2.1.CDS.2:CDS	GO:0005975;GO:0004553	glycosyl hydrolase 9A1
K1 vs K7	S13_1542360	13	1542360	0.512195	VIT_213s0067g02830.1.v2.1.CDS.3:CDS;VIT_213s0067g02830.v2.1:gene	GO:0055114;GO:0020037;GO:0016705;GO:0005506	cytochrome P450 family 79 subfamily B polypeptide 2
K1 vs K7	S13_8324634	13	8324634	0.604831	VIT_213s0074g00480.1.v2.1.CDS.3:CDS;VIT_213s0074g00480.v2.1:gene	GO:0005515;GO:0016021;GO:0015914;GO:0005524;GO:0004012;GO:0000287	ATPase E1-E2 type family protein / haloacid dehalogese-like hydrolase family protein
K1 vs K7	S13_10981934	13	10981934	0.501914
K1 vs K7	S13_15463633	13	15463633	0.557849	VIT_213s0047g00080.v2.1:gene	GO:0055085;GO:0016021	zinc induced facilitator-like 1
K1 vs K7	S13_15463634	13	15463634	0.557849	VIT_213s0047g00080.v2.1:gene	GO:0055085;GO:0016021	zinc induced facilitator-like 1
K1 vs K7	S13_21749851	13	21749851	0.572803
K1 vs K7	S14_450035	14	450035	0.512195	VIT_214s0060g00480.1.v2.1.CDS.1:CDS	GO:0006556;GO:0004478;GO:0005524	S-adenosylmethionine synthetase family protein
K1 vs K7	S14_734750	14	734750	0.512195	VIT_214s0060g00950.1.v2.1.CDS.1:CDS		Tetratricopeptide repeat (TPR)-like superfamily protein
K1 vs K7	S14_734789	14	734789	0.512195	VIT_214s0060g00950.1.v2.1.CDS.1:CDS		Tetratricopeptide repeat (TPR)-like superfamily protein
K1 vs K7	S14_881562	14	881562	0.529805	VIT_214s0060g01140.v2.1:gene;VIT_214s0060g01140.1.v2.1.CDS.6:CDS	GO:0031011	HIT zinc finger PAPA-1-like conserved region
K1 vs K7	S14_2148520	14	2148520	0.529805
K1 vs K7	S14_2148545	14	2148545	0.529805
K1 vs K7	S14_2148551	14	2148551	0.529805
K1 vs K7	S14_2148559	14	2148559	0.529805
K1 vs K7	S14_2248079	14	2248079	0.572803	VIT_214s0060g02510.v2.1:gene;VIT_214s0060g02510.1.v2.1.CDS.2:CDS		Plant protein of unknown function (DUF247)
K1 vs K7	S14_3511170	14	3511170	0.512195
K1 vs K7	S14_3511171	14	3511171	0.512195
K1 vs K7	S14_3511173	14	3511173	0.512195
K1 vs K7	S14_3511182	14	3511182	0.512195
K1 vs K7	S14_3511183	14	3511183	0.512195
K1 vs K7	S14_3511184	14	3511184	0.512195
K1 vs K7	S14_3511185	14	3511185	0.512195
K1 vs K7	S14_10295547	14	10295547	0.512195	VIT_214s0036g00500.v2.1:gene;VIT_214s0036g00500.1.v2.1.CDS.4:CDS		cell division cycle 5
K1 vs K7	S14_22231654	14	22231654	0.512195
K1 vs K7	S14_22231662	14	22231662	0.512195
K1 vs K7	S14_22231663	14	22231663	0.512195
K1 vs K7	S14_22231665	14	22231665	0.512195
K1 vs K7	S14_22231668	14	22231668	0.512195
K1 vs K7	S14_22231671	14	22231671	0.512195
K1 vs K7	S14_22231704	14	22231704	0.512195
K1 vs K7	S14_23795307	14	23795307	0.512195	VIT_214s0068g00090.1.v2.1.CDS.1:CDS	GO:0006468;GO:0004672	Malectin/receptor-like protein kise family protein
K1 vs K7	S14_23795314	14	23795314	0.512195	VIT_214s0068g00090.1.v2.1.CDS.1:CDS	GO:0006468;GO:0004672	Malectin/receptor-like protein kise family protein
K1 vs K7	S14_26365183	14	26365183	0.557849
K1 vs K7	S14_26916858	14	26916858	0.512195	VIT_214s0066g00410.1.v2.1.CDS.8:CDS;VIT_214s0066g00410.v2.1:gene	GO:0016853;GO:0005975	aldose 1-epimerase family protein
K1 vs K7	S14_27405424	14	27405424	0.557849	VIT_214s0066g00950.1.v2.1.CDS.1:CDS;VIT_214s0066g00950.v2.1:gene	GO:0055114;GO:0016616;GO:0006102;GO:0004450	Isocitrate/isopropylmalate dehydrogese family protein
K1 vs K7	S15_2143659	15	2143659	0.512195
K1 vs K7	S15_3070097	15	3070097	0.512195
K1 vs K7	S15_3249960	15	3249960	0.512195
K1 vs K7	S15_14318295	15	14318295	0.512195
K1 vs K7	S15_14318366	15	14318366	0.512195
K1 vs K7	S15_14318388	15	14318388	0.512195
K1 vs K7	S15_14485601	15	14485601	0.557849	VIT_215s0048g00350.v2.1:gene	GO:0016765	R 3\'-termil phosphate cyclase/enolpyruvate transferase alpha/beta
K1 vs K7	S15_15000484	15	15000484	0.512195	VIT_215s0048g00850.1.v2.1.CDS.1:CDS;VIT_215s0048g00850.v2.1:gene
K1 vs K7	S15_17207622	15	17207622	0.512195
K1 vs K7	S15_18026522	15	18026522	0.512195	VIT_215s0046g00980.1.v2.1.CDS.16:CDS;VIT_215s0046g00980.v2.1:gene	GO:0055085;GO:0016020;GO:0006811;GO:0005216	cyclic nucleotide gated channel 1
K1 vs K7	S15_19157602	15	19157602	0.512195
K1 vs K7	S15_19324541	15	19324541	0.512195	VIT_215s0046g02530.v2.1:gene;VIT_215s0046g02530.2.v2.1.CDS.1:CDS	GO:0005089	RHO guanyl-nucleotide exchange factor 2 RHO guanyl-nucleotide exchange factor 3
K1 vs K7	S15_20237394	15	20237394	0.512195	VIT_215s0046g03720.v2.1:gene
K1 vs K7	S16_2669279	16	2669279	0.512195
K1 vs K7	S16_2792873	16	2792873	0.529805	VIT_216s0039g02550.v2.1:gene;VIT_216s0039g02550.2.v2.1.CDS.2:CDS;VIT_216s0039g02550.1.v2.1.CDS.2:CDS
K1 vs K7	S16_3097902	16	3097902	0.604831	VIT_216s0039g02740.v2.1:gene	GO:0055114;GO:0016491;GO:0006520	glutamate dehydrogese 2
K1 vs K7	S16_5030629	16	5030629	0.512195
K1 vs K7	S16_5030632	16	5030632	0.512195
K1 vs K7	S16_6676793	16	6676793	0.512195	VIT_216s0013g00950.1.v2.1.CDS.1:CDS	GO:0006355;GO:0003700	Integrase-type D-binding superfamily protein
K1 vs K7	S16_6676831	16	6676831	0.512195	VIT_216s0013g00950.1.v2.1.CDS.1:CDS	GO:0006355;GO:0003700	Integrase-type D-binding superfamily protein
K1 vs K7	S16_6676837	16	6676837	0.512195	VIT_216s0013g00950.1.v2.1.CDS.1:CDS	GO:0006355;GO:0003700	Integrase-type D-binding superfamily protein
K1 vs K7	S16_6676844	16	6676844	0.512195	VIT_216s0013g00950.1.v2.1.CDS.1:CDS	GO:0006355;GO:0003700	Integrase-type D-binding superfamily protein
K1 vs K7	S16_6676846	16	6676846	0.512195	VIT_216s0013g00950.1.v2.1.CDS.1:CDS	GO:0006355;GO:0003700	Integrase-type D-binding superfamily protein
K1 vs K7	S16_6676847	16	6676847	0.512195	VIT_216s0013g00950.1.v2.1.CDS.1:CDS	GO:0006355;GO:0003700	Integrase-type D-binding superfamily protein
K1 vs K7	S16_11036751	16	11036751	0.512195
K1 vs K7	S16_14812218	16	14812218	0.512195
K1 vs K7	S16_19248918	16	19248918	0.512195	VIT_216s0050g02330.v2.1:gene;VIT_216s0050g02330.2.v2.1.CDS.1:CDS;VIT_216s0050g02330.1.v2.1.CDS.3:CDS		P-loop containing nucleoside triphosphate hydrolases superfamily protein
K1 vs K7	S16_19490510	16	19490510	0.512195	VIT_216s0050g02520.v2.1:gene	GO:0016987;GO:0006355;GO:0006352;GO:0003700;GO:0003677	sigma factor E
K1 vs K7	S16_21087376	16	21087376	0.512195	VIT_216s0098g00720.1.v2.1.CDS.1:CDS	GO:0006468;GO:0004672;GO:0030246	Concavalin A-like lectin protein kise family protein
K1 vs K7	S16_21421840	16	21421840	0.512195	VIT_216s0098g01160.v2.1:gene;VIT_216s0098g01160.1.v2.1.CDS.6:CDS;VIT_216s0098g01160.3.v2.1.CDS.6:CDS;VIT_216s0098g01160.5.v2.1.CDS.6:CDS	GO:0006508;GO:0004252	Subtilase family protein
K1 vs K7	S17_8597521	17	8597521	0.529805
K1 vs K7	S17_8597558	17	8597558	0.529805
K1 vs K7	S17_10607677	17	10607677	0.512195	VIT_217s0000g09050.v2.1:gene;VIT_217s0000g09050.1.v2.1.CDS.1:CDS
K1 vs K7	S17_10985293	17	10985293	0.512195	VIT_217s0000g09390.v2.1:gene;VIT_217s0000g09390.2.v2.1.CDS.2:CDS;VIT_217s0000g09390.1.v2.1.CDS.2:CDS	GO:0006412;GO:0005840;GO:0005622;GO:0003735	Ribosomal protein L19 family protein
K1 vs K7	S18_2153112	18	2153112	0.512195	VIT_218s0001g01580.v2.1:gene	GO:0005515	RING/FYVE/PHD-type zinc finger family protein
K1 vs K7	S18_4586168	18	4586168	0.512195
K1 vs K7	S18_5829473	18	5829473	0.512195
K1 vs K7	S18_6927419	18	6927419	0.512195
K1 vs K7	S18_7074968	18	7074968	0.557849	VIT_218s0001g08640.1.v2.1.CDS.2:CDS;VIT_218s0001g08640.v2.1:gene	GO:0003676	R-binding protein 1
K1 vs K7	S18_7099015	18	7099015	0.512195	VIT_218s0001g08660.1.v2.1.CDS.1:CDS
K1 vs K7	S18_7553124	18	7553124	0.512195
K1 vs K7	S18_7553143	18	7553143	0.512195
K1 vs K7	S18_7571629	18	7571629	0.512195
K1 vs K7	S18_11071541	18	11071541	0.512195	VIT_218s0001g12980.v2.1:gene	GO:0019901;GO:0006355;GO:0000079	Cyclin family protein
K1 vs K7	S18_11730982	18	11730982	0.512195	VIT_218s0001g13710.v2.1:gene;VIT_218s0001g13710.1.v2.1.CDS.2:CDS		basic pentacysteine 6
K1 vs K7	S18_11969309	18	11969309	0.557849
K1 vs K7	S18_12546095	18	12546095	0.545455	VIT_218s0001g14540.v2.1:gene	GO:0005524;GO:0003676	DEA(D/H)-box R helicase family protein
K1 vs K7	S18_12546132	18	12546132	0.545455	VIT_218s0001g14540.v2.1:gene;VIT_218s0001g14540.2.v2.1.CDS.1:CDS	GO:0005524;GO:0003676	DEA(D/H)-box R helicase family protein
K1 vs K7	S18_12608911	18	12608911	0.512195	VIT_218s0001g14560.v2.1:gene;VIT_218s0001g14560.2.v2.1.CDS.5:CDS;VIT_218s0001g14560.1.v2.1.CDS.5:CDS		ATP binding microtubule motor family protein
K1 vs K7	S18_12966358	18	12966358	0.557849	VIT_218s0001g14930.v2.1:gene		Single hybrid motif superfamily protein
K1 vs K7	S18_13738102	18	13738102	0.512195	VIT_218s0001g15620.v2.1:gene;VIT_218s0001g15620.1.v2.1.CDS.1:CDS	GO:0005515;GO:0006468;GO:0004672	Leucine-rich repeat protein kise family protein
K1 vs K7	S18_20315713	18	20315713	0.512195
K1 vs K7	S18_20434360	18	20434360	0.512195	VIT_218s0072g00980.1.v2.1.CDS.1:CDS	GO:0005515	leucine-rich repeat transmembrane protein kise family protein
K1 vs K7	S18_20434365	18	20434365	0.512195	VIT_218s0072g00980.1.v2.1.CDS.1:CDS	GO:0005515	leucine-rich repeat transmembrane protein kise family protein
K1 vs K7	S18_21727769	18	21727769	0.512195
K1 vs K7	S18_24471638	18	24471638	0.512195
K1 vs K7	S18_24471640	18	24471640	0.512195
K1 vs K7	S18_24471670	18	24471670	0.512195
K1 vs K7	S18_25025689	18	25025689	0.512195	VIT_218s0041g00560.1.v2.1.CDS.4:CDS;VIT_218s0041g00560.v2.1:gene	GO:0016020;GO:0006810;GO:0005215	Major facilitator superfamily protein
K1 vs K7	S18_27448388	18	27448388	0.512195
K1 vs K7	S18_27448399	18	27448399	0.512195
K1 vs K7	S19_25628	19	25628	0.512195	VIT_219s0014g00020.v2.1:gene;VIT_219s0014g00020.1.v2.1.CDS.9:CDS	GO:0016887;GO:0005524;GO:0019538	Clp ATPase
K1 vs K7	S19_25636	19	25636	0.512195	VIT_219s0014g00020.v2.1:gene;VIT_219s0014g00020.1.v2.1.CDS.9:CDS	GO:0016887;GO:0005524;GO:0019538	Clp ATPase
K1 vs K7	S19_1899525	19	1899525	0.512195
K1 vs K7	S19_2220288	19	2220288	0.512195
K1 vs K7	S19_5394900	19	5394900	0.529805	VIT_219s0014g05080.v2.1:gene;VIT_219s0014g05080.2.v2.1.CDS.2:CDS;VIT_219s0014g05080.1.v2.1.CDS.2:CDS	GO:0019898;GO:0015979;GO:0009654;GO:0009523;GO:0005509	PsbQ-like 1
K1 vs K7	S19_6401336	19	6401336	0.512195	VIT_219s0090g00270.v2.1:gene;VIT_219s0090g00270.1.v2.1.CDS.4:CDS
K1 vs K7	S19_6401338	19	6401338	0.512195	VIT_219s0090g00270.v2.1:gene;VIT_219s0090g00270.1.v2.1.CDS.4:CDS
K1 vs K7	S19_7216124	19	7216124	0.512195	VIT_219s0090g01130.v2.1:gene;VIT_219s0090g01130.1.v2.1.CDS.12:CDS		EPS15 homology domain 1
K1 vs K7	S19_7756440	19	7756440	0.512195
K1 vs K7	S19_7772259	19	7772259	0.512195	VIT_219s0090g01740.1.v2.1.CDS.1:CDS;VIT_219s0090g01740.3.v2.1.CDS.1:CDS		GRAS family transcription factor
K1 vs K7	S19_12477420	19	12477420	0.557849
K1 vs K7	S19_15179747	19	15179747	0.529805	VIT_219s0135g00290.v2.1:gene	GO:0055114;GO:0020037;GO:0016705;GO:0005506	cytochrome P450 family 72 subfamily A polypeptide 15
K1 vs K7	S19_16609943	19	16609943	0.512195	VIT_219s0093g00180.1.v2.1.CDS.1:CDS
K1 vs K8	S1_4651736	1	4651736	0.527233	VIT_201s0011g04980.v2.1:gene;VIT_201s0011g04980.1.v2.1.CDS.9:CDS	GO:0016021;GO:0015116;GO:0008272;GO:0055085;GO:0016020;GO:0008271	sulfate transporter 91
K1 vs K8	S1_4663175	1	4663175	0.527233
K1 vs K8	S1_4708788	1	4708788	0.527233	VIT_201s0011g05040.1.v2.1.CDS.1:CDS		Tetratricopeptide repeat (TPR)-like superfamily protein
K1 vs K8	S1_5025954	1	5025954	0.527233	VIT_201s0011g05390.1.v2.1.CDS.1:CDS	GO:0004857	Plant invertase/pectin methylesterase inhibitor superfamily protein
K1 vs K8	S1_6706233	1	6706233	0.617154	VIT_201s0137g00220.v2.1:gene	GO:0051205;GO:0016021	OxaA/YidC-like membrane insertion protein
K1 vs K8	S1_7636212	1	7636212	0.617154
K1 vs K8	S1_10180182	1	10180182	0.50451
K1 vs K8	S1_10180188	1	10180188	0.50451
K1 vs K8	S1_10249121	1	10249121	0.50451	VIT_201s0026g01230.v2.1:gene;VIT_201s0026g01230.1.v2.1.CDS.2:CDS		Vps51/Vps67 family (components of vesicular transport) protein
K1 vs K8	S1_10396406	1	10396406	0.516293
K1 vs K8	S1_10841588	1	10841588	0.50451	VIT_201s0026g01660.v2.1:gene;VIT_201s0026g01660.1.v2.1.CDS.13:CDS	GO:0043169;GO:0005975;GO:0003824;GO:0005509;GO:0004556;GO:0003824	alpha-amylase-like 3
K1 vs K8	S1_16391660	1	16391660	0.617154
K1 vs K8	S1_18308863	1	18308863	0.50451	VIT_201s0010g01800.1.v2.1.CDS.1:CDS;VIT_201s0010g01800.v2.1:gene
K1 vs K8	S1_18319008	1	18319008	0.50451	VIT_201s0010g01800.v2.1:gene
K1 vs K8	S1_18633481	1	18633481	0.54095	VIT_201s0010g01970.v2.1:gene	GO:0055114;GO:0020037;GO:0006979;GO:0004601	Peroxidase superfamily protein
K1 vs K8	S1_19978028	1	19978028	0.529424	VIT_201s0010g02920.v2.1:gene	GO:0005524;GO:0003676;GO:0004386	R helicase family protein
K1 vs K8	S1_19978029	1	19978029	0.529424	VIT_201s0010g02920.v2.1:gene	GO:0005524;GO:0003676;GO:0004386	R helicase family protein
K1 vs K8	S1_19978043	1	19978043	0.529424	VIT_201s0010g02920.v2.1:gene	GO:0005524;GO:0003676;GO:0004386	R helicase family protein
K1 vs K8	S1_19978047	1	19978047	0.529424	VIT_201s0010g02920.v2.1:gene	GO:0005524;GO:0003676;GO:0004386	R helicase family protein
K1 vs K8	S1_19978049	1	19978049	0.529424	VIT_201s0010g02920.v2.1:gene	GO:0005524;GO:0003676;GO:0004386	R helicase family protein
K1 vs K8	S1_20691336	1	20691336	0.50451	VIT_201s0010g03350.1.v2.1.CDS.1:CDS;VIT_201s0010g03350.v2.1:gene	GO:0005525	Minichromosome maintence (MCM2/3/5) family protein
K1 vs K8	S1_20691340	1	20691340	0.50451	VIT_201s0010g03350.1.v2.1.CDS.1:CDS;VIT_201s0010g03350.v2.1:gene	GO:0005525	Minichromosome maintence (MCM2/3/5) family protein
K1 vs K8	S1_20942596	1	20942596	0.50451	VIT_201s0010g03600.v2.1:gene;VIT_201s0010g03600.1.v2.1.CDS.3:CDS		Rubber elongation factor protein (REF)
K1 vs K8	S3_366545	3	366545	0.54095	VIT_203s0038g00380.v2.1:gene;VIT_203s0038g00380.5.v2.1.CDS.1:CDS	GO:0016773;GO:0005975	xylulose kise-1
K1 vs K8	S3_2541762	3	2541762	0.572085
K1 vs K8	S3_2876578	3	2876578	0.572085	VIT_203s0038g03940.1.v2.1.CDS.4:CDS;VIT_203s0038g03940.v2.1:gene	GO:0055085;GO:0016021;GO:0022857;GO:0055085;GO:0022857;GO:0016021	tonoplast monosaccharide transporter2
K1 vs K8	S3_6406887	3	6406887	0.50451	VIT_203s0091g00160.1.v2.1.CDS.1:CDS		Plant basic secretory protein (BSP) family protein
K1 vs K8	S3_13048325	3	13048325	0.50451
K1 vs K8	S3_13048361	3	13048361	0.50451
K1 vs K8	S3_17486536	3	17486536	0.534884	VIT_203s0017g01490.v2.1:gene;VIT_203s0017g01490.1.v2.1.CDS.1:CDS	GO:0055114;GO:0050660;GO:0016491	FAD-binding Berberine family protein
K1 vs K8	S4_4091615	4	4091615	0.54095	VIT_204s0008g04660.v2.1:gene;VIT_204s0008g04660.1.v2.1.CDS.2:CDS		plant triuretic peptide A
K1 vs K8	S4_4883376	4	4883376	0.611053	VIT_204s0008g05430.1.v2.1.CDS.1:CDS;VIT_204s0008g05430.2.v2.1.CDS.1:CDS;VIT_204s0008g05430.v2.1:gene	GO:0003968	R-dependent R polymerase 6
K1 vs K8	S4_4971246	4	4971246	0.50451	VIT_204s0008g05510.1.v2.1.CDS.1:CDS;VIT_204s0008g05510.v2.1:gene
K1 vs K8	S4_16664013	4	16664013	0.534884
K1 vs K8	S4_20561692	4	20561692	0.534884	VIT_204s0210g00190.v2.1:gene	GO:0009001;GO:0006535;GO:0005737	serine acetyltransferase 3 2
K1 vs K8	S4_20577089	4	20577089	0.534884	VIT_204s0210g00200.v2.1:gene	GO:0005515;GO:0000042	Golgi-localized GRIP domain-containing protein
K1 vs K8	S5_2074919	5	2074919	0.534884	VIT_205s0020g00195.1.v2.1.CDS.1:CDS;VIT_205s0020g00195.v2.1:gene	GO:0042545;GO:0030599;GO:0005618	Plant invertase/pectin methylesterase inhibitor superfamily
K1 vs K8	S5_2100590	5	2100590	0.58067	VIT_205s0020g00230.1.v2.1.CDS.1:CDS;VIT_205s0020g00230.v2.1:gene
K1 vs K8	S5_5623944	5	5623944	0.57854	VIT_205s0020g03970.v2.1:gene;VIT_205s0020g03970.1.v2.1.CDS.8:CDS	GO:0016021;GO:0015116;GO:0008272;GO:0055085;GO:0016020;GO:0008271	sulfate transporter 3 1
K1 vs K8	S5_6661346	5	6661346	0.54095	VIT_205s0020g04820.1.v2.1.CDS.9:CDS;VIT_205s0020g04820.v2.1:gene	GO:0016301;GO:0005524	P-loop containing nucleoside triphosphate hydrolases superfamily protein
K1 vs K8	S5_20954705	5	20954705	0.534884	VIT_205s0124g00360.v2.1:gene;VIT_205s0124g00360.1.v2.1.CDS.5:CDS	GO:0006468;GO:0004672	Protein kise superfamily protein
K1 vs K8	S5_20954707	5	20954707	0.534884	VIT_205s0124g00360.v2.1:gene;VIT_205s0124g00360.1.v2.1.CDS.5:CDS	GO:0006468;GO:0004672	Protein kise superfamily protein
K1 vs K8	S5_20954708	5	20954708	0.534884	VIT_205s0124g00360.v2.1:gene;VIT_205s0124g00360.1.v2.1.CDS.5:CDS	GO:0006468;GO:0004672	Protein kise superfamily protein
[truncated: 1,928 more rows]

## Sheet: Supp. Table S7
Table S7. Summary of linkage disequilibrium values for each pairwise combinations of SNPs for each chromosome.
[truncated: 20 more rows]
